# Supplementary material for: Efficacy assessment of antiretroviral drugs against equine infectious anemia virus in vitro
Source: Virus Res. 2024 Dec 11;350:199503. doi: 10.1016/j.virusres.2024.199503 (PMC11699113; doi:10.1016/j.virusres.2024.199503)
Supplement: Supplementary file 3 [file mmc3.xlsx]

## Sheet: NRTI24SN
NRTI 24h SN
	molecule	y	group1	group2	n1	n2	statistic	df	p	p.adj	P.adj.signif	y.position	groups	x	xmin	xmax
1	aba	deltaCt	NT	0.5µM	5	5	-2.514911697	4	0.066	0.197	ns	0.845480	c("NT", "0.5µM")	1	0.7	0.9
2	aba	deltaCt	NT	20µM	5	5	0.375035353	4	0.727	0.727	ns	1.022456	c("NT", "20µM")	1	0.7	1.1
3	aba	deltaCt	NT	100µM	5	5	1.463484697	4	0.217	0.326	ns	1.199432	c("NT", "100µM")	1	0.7	1.3
4	aba	deltaCt	0.5µM	20µM	5	5	2.121286103	4	0.101	0.202	ns	1.376408	c("0.5µM", "20µM")	1	0.9	1.1
5	aba	deltaCt	0.5µM	100µM	5	5	5.004466201	4	0.007	0.045	*	1.553384	c("0.5µM", "100µM")	1	0.9	1.3
6	aba	deltaCt	20µM	100µM	5	5	1.112623273	4	0.328	0.394	ns	1.730360	c("20µM", "100µM")	1	1.1	1.3
7	emtri	deltaCt	NT	0.5µM	5	5	-0.970330718	4	0.387	0.581	ns	1.376480	c("NT", "0.5µM")	2	1.7	1.9
8	emtri	deltaCt	NT	50µM	5	5	0.253559192	4	0.812	0.812	ns	1.553456	c("NT", "50µM")	2	1.7	2.1
9	emtri	deltaCt	NT	200µM	5	5	0.622486618	4	0.567	0.680	ns	1.730432	c("NT", "200µM")	2	1.7	2.3
10	emtri	deltaCt	0.5µM	50µM	5	5	1.385926228	4	0.238	0.476	ns	1.907408	c("0.5µM", "50µM")	2	1.9	2.1
11	emtri	deltaCt	0.5µM	200µM	5	5	1.715343370	4	0.161	0.476	ns	2.084384	c("0.5µM", "200µM")	2	1.9	2.3
12	emtri	deltaCt	50µM	200µM	5	5	1.805813760	4	0.145	0.476	ns	2.261360	c("50µM", "200µM")	2	2.1	2.3
13	lami	deltaCt	NT	0.5µM	5	5	-2.462035745	4	0.070	0.139	ns	0.966480	c("NT", "0.5µM")	3	2.7	2.9
14	lami	deltaCt	NT	20µM	5	5	-0.211168793	4	0.843	0.843	ns	1.143456	c("NT", "20µM")	3	2.7	3.1
15	lami	deltaCt	NT	150µM	5	5	0.310227138	4	0.772	0.843	ns	1.320432	c("NT", "150µM")	3	2.7	3.3
16	lami	deltaCt	0.5µM	20µM	5	5	1.318596191	4	0.258	0.387	ns	1.497408	c("0.5µM", "20µM")	3	2.9	3.1
17	lami	deltaCt	0.5µM	150µM	5	5	2.647270544	4	0.057	0.139	ns	1.674384	c("0.5µM", "150µM")	3	2.9	3.3
18	lami	deltaCt	20µM	150µM	5	5	2.959818996	4	0.042	0.139	ns	1.851360	c("20µM", "150µM")	3	3.1	3.3
19	tenof	deltaCt	NT	0.5µM	5	5	0.706261085	4	0.519	0.848	ns	1.049480	c("NT", "0.5µM")	4	3.7	3.9
20	tenof	deltaCt	NT	20µM	5	5	1.916683872	4	0.128	0.768	ns	1.226456	c("NT", "20µM")	4	3.7	4.1
21	tenof	deltaCt	NT	100µM	5	5	1.236185208	4	0.284	0.848	ns	1.403432	c("NT", "100µM")	4	3.7	4.3
22	tenof	deltaCt	0.5µM	20µM	5	5	0.404054317	4	0.707	0.848	ns	1.580408	c("0.5µM", "20µM")	4	3.9	4.1
23	tenof	deltaCt	0.5µM	100µM	5	5	0.540678582	4	0.617	0.848	ns	1.757384	c("0.5µM", "100µM")	4	3.9	4.3
24	tenof	deltaCt	20µM	100µM	5	5	-0.069405723	4	0.948	0.948	ns	1.934360	c("20µM", "100µM")	4	4.1	4.3
25	zido	deltaCt	NT	0.5µM	5	5	-0.545202129	4	0.615	0.738	ns	1.198480	c("NT", "0.5µM")	5	4.7	4.9
26	zido	deltaCt	NT	50µM	5	5	1.361804660	4	0.245	0.420	ns	1.375456	c("NT", "50µM")	5	4.7	5.1
27	zido	deltaCt	NT	200µM	5	5	1.249646136	4	0.280	0.420	ns	1.552432	c("NT", "200µM")	5	4.7	5.3
28	zido	deltaCt	0.5µM	50µM	5	5	2.178186115	4	0.095	0.408	ns	1.729408	c("0.5µM", "50µM")	5	4.9	5.1
29	zido	deltaCt	0.5µM	200µM	5	5	1.861864731	4	0.136	0.408	ns	1.906384	c("0.5µM", "200µM")	5	4.9	5.3
30	zido	deltaCt	50µM	200µM	5	5	-0.001436908	4	0.999	0.999	ns	2.083360	c("50µM", "200µM")	5	5.1	5.3

## Sheet: NRTI24Cells
NRTI 24h Cells
	molecule	y	group1	group2	n1	n2	statistic	df	p	p.adj	P.adj.signif	y.position	groups	x	xmin	xmax
1	aba	deltaCt	NT	0.5µM	5	5	-1.2333373	4	0.285	0.342	ns	0.922840	c("NT", "0.5µM")	1	0.7	0.9
2	aba	deltaCt	NT	20µM	5	5	1.0630623	4	0.348	0.348	ns	1.273048	c("NT", "20µM")	1	0.7	1.1
3	aba	deltaCt	NT	100µM	5	5	1.8709705	4	0.135	0.202	ns	1.623256	c("NT", "100µM")	1	0.7	1.3
4	aba	deltaCt	0.5µM	20µM	5	5	4.6947600	4	0.009	0.044	*	1.973464	c("0.5µM", "20µM")	1	0.9	1.1
5	aba	deltaCt	0.5µM	100µM	5	5	4.1203777	4	0.015	0.044	*	2.323672	c("0.5µM", "100µM")	1	0.9	1.3
6	aba	deltaCt	20µM	100µM	5	5	2.0278931	4	0.112	0.202	ns	2.673880	c("20µM", "100µM")	1	1.1	1.3
7	emtri	deltaCt	NT	0.5µM	5	5	-0.6650123	4	0.542	0.542	ns	0.680840	c("NT", "0.5µM")	2	1.7	1.9
8	emtri	deltaCt	NT	50µM	5	5	1.2777887	4	0.270	0.379	ns	1.031048	c("NT", "50µM")	2	1.7	2.1
9	emtri	deltaCt	NT	200µM	5	5	1.3123080	4	0.260	0.379	ns	1.381256	c("NT", "200µM")	2	1.7	2.3
10	emtri	deltaCt	0.5µM	50µM	5	5	2.1322703	4	0.100	0.300	ns	1.731464	c("0.5µM", "50µM")	2	1.9	2.1
11	emtri	deltaCt	0.5µM	200µM	5	5	2.2137241	4	0.091	0.300	ns	2.081672	c("0.5µM", "200µM")	2	1.9	2.3
12	emtri	deltaCt	50µM	200µM	5	5	1.1454813	4	0.316	0.379	ns	2.431880	c("50µM", "200µM")	2	2.1	2.3
13	lami	deltaCt	NT	0.5µM	5	5	-2.8022726	4	0.049	0.097	ns	0.731840	c("NT", "0.5µM")	3	2.7	2.9
14	lami	deltaCt	NT	20µM	5	5	-0.1803840	4	0.866	0.866	ns	1.082048	c("NT", "20µM")	3	2.7	3.1
15	lami	deltaCt	NT	150µM	5	5	0.7544956	4	0.493	0.592	ns	1.432256	c("NT", "150µM")	3	2.7	3.3
16	lami	deltaCt	0.5µM	20µM	5	5	1.9623821	4	0.121	0.182	ns	1.782464	c("0.5µM", "20µM")	3	2.9	3.1
17	lami	deltaCt	0.5µM	150µM	5	5	3.1408464	4	0.035	0.097	ns	2.132672	c("0.5µM", "150µM")	3	2.9	3.3
18	lami	deltaCt	20µM	150µM	5	5	5.1091316	4	0.007	0.042	*	2.482880	c("20µM", "150µM")	3	3.1	3.3
19	tenof	deltaCt	NT	0.5µM	5	5	5.2068964	4	0.006	0.034	*	0.291840	c("NT", "0.5µM")	4	3.7	3.9
20	tenof	deltaCt	NT	20µM	5	5	3.9514151	4	0.017	0.034	*	0.642048	c("NT", "20µM")	4	3.7	4.1
21	tenof	deltaCt	NT	100µM	5	5	4.2874097	4	0.013	0.034	*	0.992256	c("NT", "100µM")	4	3.7	4.3
22	tenof	deltaCt	0.5µM	20µM	5	5	2.3387306	4	0.080	0.095	ns	1.342464	c("0.5µM", "20µM")	4	3.9	4.1
23	tenof	deltaCt	0.5µM	100µM	5	5	2.4136984	4	0.073	0.095	ns	1.692672	c("0.5µM", "100µM")	4	3.9	4.3
24	tenof	deltaCt	20µM	100µM	5	5	0.8731212	4	0.432	0.432	ns	2.042880	c("20µM", "100µM")	4	4.1	4.3
25	zido	deltaCt	NT	0.5µM	5	5	-2.1925657	4	0.093	0.276	ns	0.722840	c("NT", "0.5µM")	5	4.7	4.9
26	zido	deltaCt	NT	50µM	5	5	0.8792076	4	0.429	0.515	ns	1.073048	c("NT", "50µM")	5	4.7	5.1
27	zido	deltaCt	NT	200µM	5	5	1.6024152	4	0.184	0.276	ns	1.423256	c("NT", "200µM")	5	4.7	5.3
28	zido	deltaCt	0.5µM	50µM	5	5	1.7603590	4	0.153	0.276	ns	1.773464	c("0.5µM", "50µM")	5	4.9	5.1
29	zido	deltaCt	0.5µM	200µM	5	5	3.5946951	4	0.023	0.137	ns	2.123672	c("0.5µM", "200µM")	5	4.9	5.3
30	zido	deltaCt	50µM	200µM	5	5	0.5868971	4	0.589	0.589	ns	2.473880	c("50µM", "200µM")	5	5.1	5.3

## Sheet: NRTI72SN
NRTI 72h SN
	molecule	y	group1	group2	n1	n2	statistic	df	p	p.adj	P.adj.signif	y.position	groups	x	xmin	xmax
1	aba	deltaCt	NT	0.5µM	5	5	3.80798512	4	1.90e-02	0.023000	*	2.410760	c("NT", "0.5µM")	1	0.7	0.9
2	aba	deltaCt	NT	20µM	5	5	19.87213735	4	3.78e-05	0.000227	***	2.774072	c("NT", "20µM")	1	0.7	1.1
3	aba	deltaCt	NT	100µM	5	5	9.57064705	4	6.66e-04	0.001000	**	3.137384	c("NT", "100µM")	1	0.7	1.3
4	aba	deltaCt	0.5µM	20µM	5	5	9.70947529	4	6.30e-04	0.001000	**	3.500696	c("0.5µM", "20µM")	1	0.9	1.1
5	aba	deltaCt	0.5µM	100µM	5	5	5.06821510	4	7.00e-03	0.011000	*	3.864008	c("0.5µM", "100µM")	1	0.9	1.3
6	aba	deltaCt	20µM	100µM	5	5	0.38248188	4	7.22e-01	0.722000	ns	4.227320	c("20µM", "100µM")	1	1.1	1.3
7	emtri	deltaCt	NT	0.5µM	5	5	2.58176409	4	6.10e-02	0.061000	ns	2.410760	c("NT", "0.5µM")	2	1.7	1.9
8	emtri	deltaCt	NT	50µM	5	5	4.75429977	4	9.00e-03	0.018000	*	2.774072	c("NT", "50µM")	2	1.7	2.1
9	emtri	deltaCt	NT	200µM	5	5	12.53287070	4	2.33e-04	0.001000	**	3.137384	c("NT", "200µM")	2	1.7	2.3
10	emtri	deltaCt	0.5µM	50µM	5	5	2.61513764	4	5.90e-02	0.061000	ns	3.500696	c("0.5µM", "50µM")	2	1.9	2.1
11	emtri	deltaCt	0.5µM	200µM	5	5	5.59176290	4	5.00e-03	0.015000	*	3.864008	c("0.5µM", "200µM")	2	1.9	2.3
12	emtri	deltaCt	50µM	200µM	5	5	2.69756885	4	5.40e-02	0.061000	ns	4.227320	c("50µM", "200µM")	2	2.1	2.3
13	lami	deltaCt	NT	0.5µM	5	5	2.28893499	4	8.40e-02	0.101000	ns	2.410760	c("NT", "0.5µM")	3	2.7	2.9
14	lami	deltaCt	NT	20µM	5	5	8.15236217	4	1.00e-03	0.007000	**	2.774072	c("NT", "20µM")	3	2.7	3.1
15	lami	deltaCt	NT	150µM	5	5	5.97450511	4	4.00e-03	0.012000	*	3.137384	c("NT", "150µM")	3	2.7	3.3
16	lami	deltaCt	0.5µM	20µM	5	5	4.98809447	4	8.00e-03	0.015000	*	3.500696	c("0.5µM", "20µM")	3	2.9	3.1
17	lami	deltaCt	0.5µM	150µM	5	5	3.74895116	4	2.00e-02	0.030000	*	3.864008	c("0.5µM", "150µM")	3	2.9	3.3
18	lami	deltaCt	20µM	150µM	5	5	1.54544361	4	1.97e-01	0.197000	ns	4.227320	c("20µM", "150µM")	3	3.1	3.3
19	tenof	deltaCt	NT	0.5µM	5	5	6.84226315	4	2.00e-03	0.007000	**	2.410760	c("NT", "0.5µM")	4	3.7	3.9
20	tenof	deltaCt	NT	20µM	5	5	14.45403082	4	1.33e-04	0.000798	***	2.774072	c("NT", "20µM")	4	3.7	4.1
21	tenof	deltaCt	NT	100µM	5	5	5.58740117	4	5.00e-03	0.010000	*	3.137384	c("NT", "100µM")	4	3.7	4.3
22	tenof	deltaCt	0.5µM	20µM	5	5	1.62981191	4	1.78e-01	0.267000	ns	3.500696	c("0.5µM", "20µM")	4	3.9	4.1
23	tenof	deltaCt	0.5µM	100µM	5	5	0.05138492	4	9.61e-01	0.961000	ns	3.864008	c("0.5µM", "100µM")	4	3.9	4.3
24	tenof	deltaCt	20µM	100µM	5	5	-0.86795407	4	4.34e-01	0.521000	ns	4.227320	c("20µM", "100µM")	4	4.1	4.3
25	zido	deltaCt	NT	0.5µM	5	5	0.72341604	4	5.09e-01	0.509000	ns	2.410760	c("NT", "0.5µM")	5	4.7	4.9
26	zido	deltaCt	NT	50µM	5	5	11.10928164	4	3.74e-04	0.001000	**	2.774072	c("NT", "50µM")	5	4.7	5.1
27	zido	deltaCt	NT	200µM	5	5	19.97562971	4	3.71e-05	0.000223	***	3.137384	c("NT", "200µM")	5	4.7	5.3
28	zido	deltaCt	0.5µM	50µM	5	5	7.61740583	4	2.00e-03	0.003000	**	3.500696	c("0.5µM", "50µM")	5	4.9	5.1
29	zido	deltaCt	0.5µM	200µM	5	5	5.06447033	4	7.00e-03	0.011000	*	3.864008	c("0.5µM", "200µM")	5	4.9	5.3
30	zido	deltaCt	50µM	200µM	5	5	0.81253861	4	4.62e-01	0.509000	ns	4.227320	c("50µM", "200µM")	5	5.1	5.3

## Sheet: NRTI72Cells
NRTI 72h Cells
	molecule	y	group1	group2	n1	n2	statistic	df	p	p.adj	P.adj.signif	y.position	groups	x	xmin	xmax
1	aba	deltaCt	NT	0.5µM	5	5	0.4483702	4	0.677	0.677	ns	0.780880	c("NT", "0.5µM")	1	0.7	0.9
2	aba	deltaCt	NT	20µM	5	5	3.2927405	4	0.030	0.045	*	1.133536	c("NT", "20µM")	1	0.7	1.1
3	aba	deltaCt	NT	100µM	5	5	6.1270358	4	0.004	0.011	*	1.486192	c("NT", "100µM")	1	0.7	1.3
4	aba	deltaCt	0.5µM	20µM	5	5	6.7691783	4	0.002	0.011	*	1.838848	c("0.5µM", "20µM")	1	0.9	1.1
5	aba	deltaCt	0.5µM	100µM	5	5	4.4766845	4	0.011	0.022	*	2.191504	c("0.5µM", "100µM")	1	0.9	1.3
6	aba	deltaCt	20µM	100µM	5	5	2.5805244	4	0.061	0.074	ns	2.544160	c("20µM", "100µM")	1	1.1	1.3
7	emtri	deltaCt	NT	0.5µM	5	5	1.2832219	4	0.269	0.323	ns	0.780880	c("NT", "0.5µM")	2	1.7	1.9
8	emtri	deltaCt	NT	50µM	5	5	3.7281065	4	0.020	0.041	*	1.133536	c("NT", "50µM")	2	1.7	2.1
9	emtri	deltaCt	NT	200µM	5	5	4.1024253	4	0.015	0.041	*	1.486192	c("NT", "200µM")	2	1.7	2.3
10	emtri	deltaCt	0.5µM	50µM	5	5	3.1072061	4	0.036	0.054	ns	1.838848	c("0.5µM", "50µM")	2	1.9	2.1
11	emtri	deltaCt	0.5µM	200µM	5	5	4.3965673	4	0.012	0.041	*	2.191504	c("0.5µM", "200µM")	2	1.9	2.3
12	emtri	deltaCt	50µM	200µM	5	5	0.7553531	4	0.492	0.492	ns	2.544160	c("50µM", "200µM")	2	2.1	2.3
13	lami	deltaCt	NT	0.5µM	5	5	0.9351540	4	0.403	0.403	ns	0.780880	c("NT", "0.5µM")	3	2.7	2.9
14	lami	deltaCt	NT	20µM	5	5	2.1564140	4	0.097	0.162	ns	1.133536	c("NT", "20µM")	3	2.7	3.1
15	lami	deltaCt	NT	150µM	5	5	3.4630102	4	0.026	0.077	ns	1.486192	c("NT", "150µM")	3	2.7	3.3
16	lami	deltaCt	0.5µM	20µM	5	5	1.8707141	4	0.135	0.162	ns	1.838848	c("0.5µM", "20µM")	3	2.9	3.1
17	lami	deltaCt	0.5µM	150µM	5	5	3.6047634	4	0.023	0.077	ns	2.191504	c("0.5µM", "150µM")	3	2.9	3.3
18	lami	deltaCt	20µM	150µM	5	5	1.9208711	4	0.127	0.162	ns	2.544160	c("20µM", "150µM")	3	3.1	3.3
19	tenof	deltaCt	NT	0.5µM	5	5	6.4033360	4	0.003	0.018	*	0.780880	c("NT", "0.5µM")	4	3.7	3.9
20	tenof	deltaCt	NT	20µM	5	5	5.3210715	4	0.006	0.018	*	1.133536	c("NT", "20µM")	4	3.7	4.1
21	tenof	deltaCt	NT	100µM	5	5	3.5568899	4	0.024	0.047	*	1.486192	c("NT", "100µM")	4	3.7	4.3
22	tenof	deltaCt	0.5µM	20µM	5	5	3.0268760	4	0.039	0.058	ns	1.838848	c("0.5µM", "20µM")	4	3.9	4.1
23	tenof	deltaCt	0.5µM	100µM	5	5	2.3793806	4	0.076	0.091	ns	2.191504	c("0.5µM", "100µM")	4	3.9	4.3
24	tenof	deltaCt	20µM	100µM	5	5	1.4884764	4	0.211	0.211	ns	2.544160	c("20µM", "100µM")	4	4.1	4.3
25	zido	deltaCt	NT	0.5µM	5	5	1.4264402	4	0.227	0.227	ns	0.780880	c("NT", "0.5µM")	5	4.7	4.9
26	zido	deltaCt	NT	50µM	5	5	3.1861427	4	0.033	0.050	*	1.133536	c("NT", "50µM")	5	4.7	5.1
27	zido	deltaCt	NT	200µM	5	5	4.0070677	4	0.016	0.048	*	1.486192	c("NT", "200µM")	5	4.7	5.3
28	zido	deltaCt	0.5µM	50µM	5	5	3.3543694	4	0.028	0.050	*	1.838848	c("0.5µM", "50µM")	5	4.9	5.1
29	zido	deltaCt	0.5µM	200µM	5	5	6.9059642	4	0.002	0.014	*	2.191504	c("0.5µM", "200µM")	5	4.9	5.3
30	zido	deltaCt	50µM	200µM	5	5	2.2331890	4	0.089	0.107	ns	2.544160	c("50µM", "200µM")	5	5.1	5.3

## Sheet: NRTI144SN
NRTI 144h SN
	molecule	y	group1	group2	n1	n2	statistic	df	p	p.adj	P.adj.signif	y.position	groups	x	xmin	xmax
1	aba	deltaCt	NT	0.5µM	5	5	2.2430247	4	8.80e-02	0.106000	ns	3.061560	c("NT", "0.5µM")	1	0.7	0.9
2	aba	deltaCt	NT	20µM	5	5	6.3073945	4	3.00e-03	0.006000	**	3.578232	c("NT", "20µM")	1	0.7	1.1
3	aba	deltaCt	NT	100µM	5	5	13.9777275	4	1.52e-04	0.000912	***	4.094904	c("NT", "100µM")	1	0.7	1.3
4	aba	deltaCt	0.5µM	20µM	5	5	3.2508152	4	3.10e-02	0.047000	*	4.611576	c("0.5µM", "20µM")	1	0.9	1.1
5	aba	deltaCt	0.5µM	100µM	5	5	7.1639655	4	2.00e-03	0.006000	**	5.128248	c("0.5µM", "100µM")	1	0.9	1.3
6	aba	deltaCt	20µM	100µM	5	5	2.0734653	4	1.07e-01	0.107000	ns	5.644920	c("20µM", "100µM")	1	1.1	1.3
7	emtri	deltaCt	NT	0.5µM	5	5	2.3351850	4	8.00e-02	0.096000	ns	3.061560	c("NT", "0.5µM")	2	1.7	1.9
8	emtri	deltaCt	NT	50µM	5	5	4.9086934	4	8.00e-03	0.012000	*	3.578232	c("NT", "50µM")	2	1.7	2.1
9	emtri	deltaCt	NT	200µM	5	5	7.1194317	4	2.00e-03	0.010000	*	4.094904	c("NT", "200µM")	2	1.7	2.3
10	emtri	deltaCt	0.5µM	50µM	5	5	6.2040133	4	3.00e-03	0.010000	*	4.611576	c("0.5µM", "50µM")	2	1.9	2.1
11	emtri	deltaCt	0.5µM	200µM	5	5	5.3746350	4	6.00e-03	0.012000	*	5.128248	c("0.5µM", "200µM")	2	1.9	2.3
12	emtri	deltaCt	50µM	200µM	5	5	-0.5927125	4	5.85e-01	0.585000	ns	5.644920	c("50µM", "200µM")	2	2.1	2.3
13	lami	deltaCt	NT	0.5µM	5	5	3.4816955	4	2.50e-02	0.030000	*	3.061560	c("NT", "0.5µM")	3	2.7	2.9
14	lami	deltaCt	NT	20µM	5	5	44.7148742	4	1.50e-06	0.000009	****	3.578232	c("NT", "20µM")	3	2.7	3.1
15	lami	deltaCt	NT	150µM	5	5	7.9782907	4	1.00e-03	0.002000	**	4.094904	c("NT", "150µM")	3	2.7	3.3
16	lami	deltaCt	0.5µM	20µM	5	5	11.7280572	4	3.02e-04	0.000906	***	4.611576	c("0.5µM", "20µM")	3	2.9	3.1
17	lami	deltaCt	0.5µM	150µM	5	5	9.3982004	4	7.14e-04	0.001000	**	5.128248	c("0.5µM", "150µM")	3	2.9	3.3
18	lami	deltaCt	20µM	150µM	5	5	1.5233893	4	2.02e-01	0.202000	ns	5.644920	c("20µM", "150µM")	3	3.1	3.3
19	tenof	deltaCt	NT	0.5µM	5	5	8.2753888	4	1.00e-03	0.003000	**	3.061560	c("NT", "0.5µM")	4	3.7	3.9
20	tenof	deltaCt	NT	20µM	5	4	9.1053173	3	3.00e-03	0.006000	**	3.578232	c("NT", "20µM")	4	3.7	4.1
21	tenof	deltaCt	NT	100µM	5	5	12.9902833	4	2.03e-04	0.001000	**	4.094904	c("NT", "100µM")	4	3.7	4.3
22	tenof	deltaCt	0.5µM	20µM	5	4	0.2575249	3	8.13e-01	0.813000	ns	4.611576	c("0.5µM", "20µM")	4	3.9	4.1
23	tenof	deltaCt	0.5µM	100µM	5	5	1.5241484	4	2.02e-01	0.303000	ns	5.128248	c("0.5µM", "100µM")	4	3.9	4.3
24	tenof	deltaCt	20µM	100µM	4	5	0.7727060	3	4.96e-01	0.595000	ns	5.644920	c("20µM", "100µM")	4	4.1	4.3
25	zido	deltaCt	NT	0.5µM	5	5	2.8471146	4	4.60e-02	0.056000	ns	3.066560	c("NT", "0.5µM")	5	4.7	4.9
26	zido	deltaCt	NT	50µM	5	5	8.3761734	4	1.00e-03	0.003000	**	3.583232	c("NT", "50µM")	5	4.7	5.1
27	zido	deltaCt	NT	200µM	5	5	12.3904850	4	2.44e-04	0.001000	**	4.099904	c("NT", "200µM")	5	4.7	5.3
28	zido	deltaCt	0.5µM	50µM	5	5	4.9841354	4	8.00e-03	0.011000	*	4.616576	c("0.5µM", "50µM")	5	4.9	5.1
29	zido	deltaCt	0.5µM	200µM	5	5	5.9132009	4	4.00e-03	0.008000	**	5.133248	c("0.5µM", "200µM")	5	4.9	5.3
30	zido	deltaCt	50µM	200µM	5	5	1.8389341	4	1.40e-01	0.140000	ns	5.649920	c("50µM", "200µM")	5	5.1	5.3

## Sheet: NRTI144Cells
NRTI 144h Cells
	molecule	y	group1	group2	n1	n2	statistic	df	p	p.adj	P.adj.signif	y.position	groups	x	xmin	xmax
1	aba	deltaCt	NT	0.5µM	5	4	2.06232704	3	0.131000	0.157	ns	1.175160	c("NT", "0.5µM")	1	0.7	0.9
2	aba	deltaCt	NT	20µM	5	4	9.18930347	3	0.003000	0.016	*	1.526952	c("NT", "20µM")	1	0.7	1.1
3	aba	deltaCt	NT	100µM	5	5	4.13262148	4	0.015000	0.044	*	1.878744	c("NT", "100µM")	1	0.7	1.3
4	aba	deltaCt	0.5µM	20µM	4	4	3.20881205	3	0.049000	0.098	ns	2.230536	c("0.5µM", "20µM")	1	0.9	1.1
5	aba	deltaCt	0.5µM	100µM	4	5	2.35934009	3	0.100000	0.149	ns	2.582328	c("0.5µM", "100µM")	1	0.9	1.3
6	aba	deltaCt	20µM	100µM	4	5	1.49677040	3	0.231000	0.231	ns	2.934120	c("20µM", "100µM")	1	1.1	1.3
7	emtri	deltaCt	NT	0.5µM	5	5	4.55364254	4	0.010000	0.012	*	1.175160	c("NT", "0.5µM")	2	1.7	1.9
8	emtri	deltaCt	NT	50µM	5	5	7.41466606	4	0.002000	0.004	**	1.526952	c("NT", "50µM")	2	1.7	2.1
9	emtri	deltaCt	NT	200µM	5	5	8.77009852	4	0.000932	0.004	**	1.878744	c("NT", "200µM")	2	1.7	2.3
10	emtri	deltaCt	0.5µM	50µM	5	5	7.75424436	4	0.001000	0.004	**	2.230536	c("0.5µM", "50µM")	2	1.9	2.1
11	emtri	deltaCt	0.5µM	200µM	5	5	5.68033107	4	0.005000	0.007	**	2.582328	c("0.5µM", "200µM")	2	1.9	2.3
12	emtri	deltaCt	50µM	200µM	5	5	1.50292909	4	0.207000	0.207	ns	2.934120	c("50µM", "200µM")	2	2.1	2.3
13	lami	deltaCt	NT	0.5µM	5	5	3.84249502	4	0.018000	0.022	*	1.175160	c("NT", "0.5µM")	3	2.7	2.9
14	lami	deltaCt	NT	20µM	5	5	5.50312023	4	0.005000	0.008	**	1.526952	c("NT", "20µM")	3	2.7	3.1
15	lami	deltaCt	NT	150µM	5	5	6.78061469	4	0.002000	0.007	**	1.878744	c("NT", "150µM")	3	2.7	3.3
16	lami	deltaCt	0.5µM	20µM	5	5	5.77790930	4	0.004000	0.008	**	2.230536	c("0.5µM", "20µM")	3	2.9	3.1
17	lami	deltaCt	0.5µM	150µM	5	5	8.42447433	4	0.001000	0.007	**	2.582328	c("0.5µM", "150µM")	3	2.9	3.3
18	lami	deltaCt	20µM	150µM	5	5	0.91253348	4	0.413000	0.413	ns	2.934120	c("20µM", "150µM")	3	3.1	3.3
19	tenof	deltaCt	NT	0.5µM	5	5	4.69489772	4	0.009000	0.051	ns	1.175160	c("NT", "0.5µM")	4	3.7	3.9
20	tenof	deltaCt	NT	20µM	5	5	3.47181780	4	0.025000	0.051	ns	1.526952	c("NT", "20µM")	4	3.7	4.1
21	tenof	deltaCt	NT	100µM	5	5	3.78576245	4	0.019000	0.051	ns	1.878744	c("NT", "100µM")	4	3.7	4.3
22	tenof	deltaCt	0.5µM	20µM	5	5	1.65389387	4	0.173000	0.208	ns	2.230536	c("0.5µM", "20µM")	4	3.9	4.1
23	tenof	deltaCt	0.5µM	100µM	5	5	3.04910430	4	0.038000	0.057	ns	2.582328	c("0.5µM", "100µM")	4	3.9	4.3
24	tenof	deltaCt	20µM	100µM	5	5	0.83498508	4	0.451000	0.451	ns	2.934120	c("20µM", "100µM")	4	4.1	4.3
25	zido	deltaCt	NT	0.5µM	5	5	0.69922595	4	0.523000	0.628	ns	1.175160	c("NT", "0.5µM")	5	4.7	4.9
26	zido	deltaCt	NT	50µM	5	5	6.79916369	4	0.002000	0.012	*	1.526952	c("NT", "50µM")	5	4.7	5.1
27	zido	deltaCt	NT	200µM	5	5	5.51333350	4	0.005000	0.012	*	1.878744	c("NT", "200µM")	5	4.7	5.3
28	zido	deltaCt	0.5µM	50µM	5	5	5.33246339	4	0.006000	0.012	*	2.230536	c("0.5µM", "50µM")	5	4.9	5.1
29	zido	deltaCt	0.5µM	200µM	5	5	4.14410658	4	0.014000	0.021	*	2.582328	c("0.5µM", "200µM")	5	4.9	5.3
30	zido	deltaCt	50µM	200µM	5	5	0.02071021	4	0.984000	0.984	ns	2.934120	c("50µM", "200µM")	5	5.1	5.3

## Sheet: NNRTI24SN
NNRTI 24h SN
	molecule	y	group1	group2	n1	n2	statistic	df	p	p.adj	P.adj.signif	y.position	groups	x	xmin	xmax
1	efa	deltaCt	NT	0.5µM	5	5	-1.4219300	4	0.228	0.342	ns	1.527440	c("NT", "0.5µM")	1	0.7	0.9
2	efa	deltaCt	NT	10µM	5	5	-0.3212857	4	0.764	0.764	ns	1.773968	c("NT", "10µM")	1	0.7	1.1
3	efa	deltaCt	NT	50µM	5	5	3.5136753	4	0.025	0.074	ns	2.020496	c("NT", "50µM")	1	0.7	1.3
4	efa	deltaCt	0.5µM	10µM	5	5	0.4673045	4	0.665	0.764	ns	2.267024	c("0.5µM", "10µM")	1	0.9	1.1
5	efa	deltaCt	0.5µM	50µM	5	5	7.1405636	4	0.002	0.012	*	2.513552	c("0.5µM", "50µM")	1	0.9	1.3
6	efa	deltaCt	10µM	50µM	5	5	2.2407204	4	0.089	0.177	ns	2.760080	c("10µM", "50µM")	1	1.1	1.3
7	etra	deltaCt	NT	0.5µM	5	5	-1.1706416	4	0.307	0.614	ns	1.127440	c("NT", "0.5µM")	2	1.7	1.9
8	etra	deltaCt	NT	10µM	5	5	-0.8485298	4	0.444	0.655	ns	1.373968	c("NT", "10µM")	2	1.7	2.1
9	etra	deltaCt	NT	100µM	5	5	-0.1783811	4	0.867	0.867	ns	1.620496	c("NT", "100µM")	2	1.7	2.3
10	etra	deltaCt	0.5µM	10µM	5	5	0.6591670	4	0.546	0.655	ns	1.867024	c("0.5µM", "10µM")	2	1.9	2.1
11	etra	deltaCt	0.5µM	100µM	5	5	1.6262339	4	0.179	0.537	ns	2.113552	c("0.5µM", "100µM")	2	1.9	2.3
12	etra	deltaCt	10µM	100µM	5	5	1.9033491	4	0.130	0.537	ns	2.360080	c("10µM", "100µM")	2	2.1	2.3
13	nevi	deltaCt	NT	0.5µM	5	5	-2.2335983	4	0.089	0.268	ns	1.910440	c("NT", "0.5µM")	3	2.7	2.9
14	nevi	deltaCt	NT	50µM	5	5	-2.2438824	4	0.088	0.268	ns	2.156968	c("NT", "50µM")	3	2.7	3.1
15	nevi	deltaCt	NT	200µM	5	5	-1.0426413	4	0.356	0.712	ns	2.403496	c("NT", "200µM")	3	2.7	3.3
16	nevi	deltaCt	0.5µM	50µM	5	5	0.7572898	4	0.491	0.736	ns	2.650024	c("0.5µM", "50µM")	3	2.9	3.1
17	nevi	deltaCt	0.5µM	200µM	5	5	0.1963379	4	0.854	0.854	ns	2.896552	c("0.5µM", "200µM")	3	2.9	3.3
18	nevi	deltaCt	50µM	200µM	5	5	-0.2683600	4	0.802	0.854	ns	3.143080	c("50µM", "200µM")	3	3.1	3.3

## Sheet: NNRTI24Cells
NNRTI 24h Cells
	molecule	y	group1	group2	n1	n2	statistic	df	p	p.adj	P.adj.signif	y.position	groups	x	xmin	xmax
1	efa	deltaCt	NT	0.5µM	5	5	-1.1807709	4	0.303	0.606	ns	0.636680	c("NT", "0.5µM")	1	0.7	0.9
2	efa	deltaCt	NT	10µM	5	5	-0.4923811	4	0.648	0.648	ns	0.757496	c("NT", "10µM")	1	0.7	1.1
3	efa	deltaCt	NT	50µM	5	4	1.8834997	3	0.156	0.468	ns	0.878312	c("NT", "50µM")	1	0.7	1.3
4	efa	deltaCt	0.5µM	10µM	5	5	0.5330446	4	0.622	0.648	ns	0.999128	c("0.5µM", "10µM")	1	0.9	1.1
5	efa	deltaCt	0.5µM	50µM	5	4	2.5253000	3	0.086	0.468	ns	1.119944	c("0.5µM", "50µM")	1	0.9	1.3
6	efa	deltaCt	10µM	50µM	5	4	0.9402983	3	0.416	0.624	ns	1.240760	c("10µM", "50µM")	1	1.1	1.3
7	etra	deltaCt	NT	0.5µM	5	5	-1.5868278	4	0.188	0.226	ns	0.736680	c("NT", "0.5µM")	2	1.7	1.9
8	etra	deltaCt	NT	10µM	5	5	-0.7338090	4	0.504	0.504	ns	0.857496	c("NT", "10µM")	2	1.7	2.1
9	etra	deltaCt	NT	100µM	5	5	6.4892860	4	0.003	0.017	*	0.978312	c("NT", "100µM")	2	1.7	2.3
10	etra	deltaCt	0.5µM	10µM	5	5	1.5902668	4	0.187	0.226	ns	1.099128	c("0.5µM", "10µM")	2	1.9	2.1
11	etra	deltaCt	0.5µM	100µM	5	5	3.9107478	4	0.017	0.035	*	1.219944	c("0.5µM", "100µM")	2	1.9	2.3
12	etra	deltaCt	10µM	100µM	5	5	4.1172041	4	0.015	0.035	*	1.340760	c("10µM", "100µM")	2	2.1	2.3
13	nevi	deltaCt	NT	0.5µM	5	5	-1.2954854	4	0.265	0.530	ns	0.737680	c("NT", "0.5µM")	3	2.7	2.9
14	nevi	deltaCt	NT	50µM	5	5	-1.3577474	4	0.246	0.530	ns	0.858496	c("NT", "50µM")	3	2.7	3.1
15	nevi	deltaCt	NT	200µM	5	5	-1.3479012	4	0.249	0.530	ns	0.979312	c("NT", "200µM")	3	2.7	3.3
16	nevi	deltaCt	0.5µM	50µM	5	5	-0.2188601	4	0.837	0.837	ns	1.100128	c("0.5µM", "50µM")	3	2.9	3.1
17	nevi	deltaCt	0.5µM	200µM	5	5	-0.5881172	4	0.588	0.706	ns	1.220944	c("0.5µM", "200µM")	3	2.9	3.3
18	nevi	deltaCt	50µM	200µM	5	5	-0.5953327	4	0.584	0.706	ns	1.341760	c("50µM", "200µM")	3	3.1	3.3

## Sheet: NNRTI72SN
NNRTI 72h SN
	molecule	y	group1	group2	n1	n2	statistic	df	p	p.adj	P.adj.signif	y.position	groups	x	xmin	xmax
1	efa	deltaCt	NT	0.5µM	5	5	-0.09257706	4	0.931	0.931	ns	2.846480	c("NT", "0.5µM")	1	0.7	0.9
2	efa	deltaCt	NT	10µM	5	5	0.68376332	4	0.532	0.638	ns	3.257456	c("NT", "10µM")	1	0.7	1.1
3	efa	deltaCt	NT	50µM	5	5	3.39524251	4	0.027	0.055	ns	3.668432	c("NT", "50µM")	1	0.7	1.3
4	efa	deltaCt	0.5µM	10µM	5	5	1.18890728	4	0.300	0.450	ns	4.079408	c("0.5µM", "10µM")	1	0.9	1.1
5	efa	deltaCt	0.5µM	50µM	5	5	4.67101806	4	0.010	0.029	*	4.490384	c("0.5µM", "50µM")	1	0.9	1.3
6	efa	deltaCt	10µM	50µM	5	5	8.30142925	4	0.001	0.007	**	4.901360	c("10µM", "50µM")	1	1.1	1.3
7	etra	deltaCt	NT	0.5µM	5	5	-2.16913437	4	0.096	0.144	ns	2.509480	c("NT", "0.5µM")	2	1.7	1.9
8	etra	deltaCt	NT	10µM	5	5	-0.05548242	4	0.958	0.958	ns	2.920456	c("NT", "10µM")	2	1.7	2.1
9	etra	deltaCt	NT	100µM	5	5	2.99575114	4	0.040	0.080	ns	3.331432	c("NT", "100µM")	2	1.7	2.3
10	etra	deltaCt	0.5µM	10µM	5	5	0.94164051	4	0.400	0.480	ns	3.742408	c("0.5µM", "10µM")	2	1.9	2.1
11	etra	deltaCt	0.5µM	100µM	5	5	3.86073321	4	0.018	0.080	ns	4.153384	c("0.5µM", "100µM")	2	1.9	2.3
12	etra	deltaCt	10µM	100µM	5	5	3.40564214	4	0.027	0.080	ns	4.564360	c("10µM", "100µM")	2	2.1	2.3
13	nevi	deltaCt	NT	0.5µM	5	5	-1.03249950	4	0.360	0.572	ns	2.798480	c("NT", "0.5µM")	3	2.7	2.9
14	nevi	deltaCt	NT	50µM	5	5	-2.26063516	4	0.087	0.471	ns	3.209456	c("NT", "50µM")	3	2.7	3.1
15	nevi	deltaCt	NT	200µM	5	5	-1.74043955	4	0.157	0.471	ns	3.620432	c("NT", "200µM")	3	2.7	3.3
16	nevi	deltaCt	0.5µM	50µM	5	5	-0.98329245	4	0.381	0.572	ns	4.031408	c("0.5µM", "50µM")	3	2.9	3.1
17	nevi	deltaCt	0.5µM	200µM	5	5	-0.48171435	4	0.655	0.655	ns	4.442384	c("0.5µM", "200µM")	3	2.9	3.3
18	nevi	deltaCt	50µM	200µM	5	5	0.52482481	4	0.627	0.655	ns	4.853360	c("50µM", "200µM")	3	3.1	3.3

## Sheet: NNRTI72Cells
NNRTI 72h Cells
	molecule	y	group1	group2	n1	n2	statistic	df	p	p.adj	P.adj.signif	y.position	groups	x	xmin	xmax
1	efa	deltaCt	NT	0.5µM	5	5	-4.26663586	4	0.013	0.078	ns	0.869080	c("NT", "0.5µM")	1	0.7	0.9
2	efa	deltaCt	NT	10µM	5	5	-1.71799814	4	0.161	0.242	ns	1.007176	c("NT", "10µM")	1	0.7	1.1
3	efa	deltaCt	NT	50µM	5	5	1.47946038	4	0.213	0.256	ns	1.145272	c("NT", "50µM")	1	0.7	1.3
4	efa	deltaCt	0.5µM	10µM	5	5	0.03745285	4	0.972	0.972	ns	1.283368	c("0.5µM", "10µM")	1	0.9	1.1
5	efa	deltaCt	0.5µM	50µM	5	5	1.88648528	4	0.132	0.242	ns	1.421464	c("0.5µM", "50µM")	1	0.9	1.3
6	efa	deltaCt	10µM	50µM	5	5	2.07150654	4	0.107	0.242	ns	1.559560	c("10µM", "50µM")	1	1.1	1.3
7	etra	deltaCt	NT	0.5µM	5	5	-2.49103683	4	0.067	0.101	ns	0.892080	c("NT", "0.5µM")	2	1.7	1.9
8	etra	deltaCt	NT	10µM	5	5	-2.95414766	4	0.042	0.101	ns	1.030176	c("NT", "10µM")	2	1.7	2.1
9	etra	deltaCt	NT	100µM	5	5	1.46269927	4	0.217	0.260	ns	1.168272	c("NT", "100µM")	2	1.7	2.3
10	etra	deltaCt	0.5µM	10µM	5	5	-0.40402687	4	0.707	0.707	ns	1.306368	c("0.5µM", "10µM")	2	1.9	2.1
11	etra	deltaCt	0.5µM	100µM	5	5	2.73812851	4	0.052	0.101	ns	1.444464	c("0.5µM", "100µM")	2	1.9	2.3
12	etra	deltaCt	10µM	100µM	5	5	2.94666600	4	0.042	0.101	ns	1.582560	c("10µM", "100µM")	2	2.1	2.3
13	nevi	deltaCt	NT	0.5µM	5	5	-2.50862627	4	0.066	0.199	ns	1.109080	c("NT", "0.5µM")	3	2.7	2.9
14	nevi	deltaCt	NT	50µM	5	5	-2.72695135	4	0.053	0.199	ns	1.247176	c("NT", "50µM")	3	2.7	3.1
15	nevi	deltaCt	NT	200µM	5	5	-1.07139277	4	0.344	0.413	ns	1.385272	c("NT", "200µM")	3	2.7	3.3
16	nevi	deltaCt	0.5µM	50µM	5	5	-1.22057043	4	0.289	0.413	ns	1.523368	c("0.5µM", "50µM")	3	2.9	3.1
17	nevi	deltaCt	0.5µM	200µM	5	5	0.32716542	4	0.760	0.760	ns	1.661464	c("0.5µM", "200µM")	3	2.9	3.3
18	nevi	deltaCt	50µM	200µM	5	5	1.30778934	4	0.261	0.413	ns	1.799560	c("50µM", "200µM")	3	3.1	3.3

[truncated: 50 more sheets: NNRTI144SN, NNRTI144Cells, INSTI24SN, INSTI24Cells, INSTI72SN, INSTI72Cells, INSTI144SN, INSTI144Cells, PI24SN, PI24Cells, PI72SN, PI72Cells, PI144SN, PI144Cells, FI24SN, FI24Cells, FI72SN, FI72Cells, FI144SN, FI144Cells …]
