# Supplementary material for: Efficacy assessment of antiretroviral drugs against equine infectious anemia virus in vitro
Source: Virus Res. 2024 Dec 11;350:199503. doi: 10.1016/j.virusres.2024.199503 (PMC11699113; doi:10.1016/j.virusres.2024.199503)
Supplement: Supplementary file 4 [file mmc4.xlsx]

## Sheet: ED cells
Cytotoxicity assay of tested compounds on ED cells
concentration	condition	1st replicate								2nd replicate								3rd replicate								normalized mean
C00	01_Aba_1h	1.00225	1.02204	0.989549	0.996145	0.969386	1.03401	1.01068	0.975944	0.951403	0.923065	0.921502	0.932444	1.09067	1.03298	1.05253	1.09541	1.02073	1.00352	0.949258	1.00091	1.02979	1.01057	0.988273	0.996941	1
C01	01_Aba_1h	0.980836	1.04842	0.996236	0.957885	NA	NA	NA	NA	1.02581	0.978859	1.01205	0.998628	NA	NA	NA	NA	1.02824	0.979207	1.00944	1.0131	NA	NA	NA	NA	1.00239
C02	01_Aba_1h	0.980991	1.03648	1.0386	0.99914	NA	NA	NA	NA	1.03493	0.963173	0.979135	0.982224	NA	NA	NA	NA	1.03214	0.986456	0.972246	0.978298	NA	NA	NA	NA	0.998652
C03	01_Aba_1h	1.00695	1.03362	1.02933	1.0365	NA	NA	NA	NA	1.02667	0.962915	0.981709	1.00076	NA	NA	NA	NA	1.03139	0.991222	0.960054	0.998249	NA	NA	NA	NA	1.00495
C04	01_Aba_1h	0.967502	1.08883	1.0137	1.00141	NA	NA	NA	NA	1.00973	1.01891	0.988054	0.966372	NA	NA	NA	NA	1.01201	0.987631	0.952805	0.999069	NA	NA	NA	NA	1.0005
C05	01_Aba_1h	0.961138	1.05439	1.0349	1.01615	NA	NA	NA	NA	1.03136	1.02332	1.00032	0.973949	NA	NA	NA	NA	1.0131	0.972756	0.983374	0.983397	NA	NA	NA	NA	1.00401
C06	01_Aba_1h	0.993228	1.04515	1.01038	1.01258	NA	NA	NA	NA	1.01751	0.987318	0.977829	0.965802	NA	NA	NA	NA	1.00235	0.98353	1.01017	0.978098	NA	NA	NA	NA	0.998662
C07	01_Aba_1h	1.018	1.04121	1.02097	1.02418	NA	NA	NA	NA	0.988624	0.986914	0.950778	0.941638	NA	NA	NA	NA	1.01403	0.979628	0.968544	0.989071	NA	NA	NA	NA	0.993632
C08	01_Aba_1h	1.01658	1.03144	1.00525	1.00779	NA	NA	NA	NA	0.99951	0.990849	0.973324	0.930991	NA	NA	NA	NA	0.988717	0.983463	0.973975	0.981512	NA	NA	NA	NA	0.990283
C09	01_Aba_1h	1.00957	1.01267	1.01622	1.00443	NA	NA	NA	NA	1.01619	0.966317	0.925676	0.89024	NA	NA	NA	NA	0.997739	1.00215	0.972579	0.986145	NA	NA	NA	NA	0.983327
C10	01_Aba_1h	1.03479	1.00017	0.908743	1.01074	NA	NA	NA	NA	1.01259	0.961536	0.97599	0.947155	NA	NA	NA	NA	1.00556	0.985591	0.965419	0.976081	NA	NA	NA	NA	0.982031
C00	02_Aba_24h	0.98142	0.978918	1.18408	0.992278	0.991677	1.02885	0.967439	0.875336	0.978983	1.00881	0.868373	0.954329	1.03971	1.0559	1.05599	1.03791	1.02999	0.89112	0.97441	1.0728	1.00084	0.942028	1.01407	1.07475	1
C01	02_Aba_24h	0.96471	0.984159	1.00544	0.989017	NA	NA	NA	NA	1.03373	1.05238	1.0261	1.02011	NA	NA	NA	NA	1.04786	0.986838	1.00248	1.03265	NA	NA	NA	NA	1.01212
C02	02_Aba_24h	0.975479	1.02045	1.01167	0.981824	NA	NA	NA	NA	1.01239	1.058	1.04848	1.02797	NA	NA	NA	NA	1.06162	0.982648	1.01326	1.04244	NA	NA	NA	NA	1.01969
C03	02_Aba_24h	0.985982	1.01531	0.997037	0.988297	NA	NA	NA	NA	1.02667	1.0441	1.05268	1.04533	NA	NA	NA	NA	0.991885	0.985786	0.999267	1.03971	NA	NA	NA	NA	1.01434
C04	02_Aba_24h	0.96938	1.00579	1.02975	0.987194	NA	NA	NA	NA	1.0401	1.04683	1.00927	1.00085	NA	NA	NA	NA	1.02806	0.976264	0.984627	1.03971	NA	NA	NA	NA	1.00982
C05	02_Aba_24h	0.938571	1.00117	0.985568	0.964848	NA	NA	NA	NA	0.989463	1.01602	0.992459	0.982547	NA	NA	NA	NA	1.01917	0.991653	0.984146	1.01353	NA	NA	NA	NA	0.989928
C06	02_Aba_24h	0.897682	0.960858	0.980455	0.811106	NA	NA	NA	NA	0.934661	0.982607	0.95485	0.958083	NA	NA	NA	NA	0.981721	0.936679	0.949981	0.974909	NA	NA	NA	NA	0.943633
C07	02_Aba_24h	0.899091	0.92056	0.921191	0.903603	NA	NA	NA	NA	0.904229	0.924608	0.921683	0.928136	NA	NA	NA	NA	0.958629	0.939781	0.915923	0.954778	NA	NA	NA	NA	0.924351
C08	02_Aba_24h	0.872971	0.93192	0.89784	0.872025	NA	NA	NA	NA	0.890066	0.943992	0.930481	0.937384	NA	NA	NA	NA	0.915923	0.888534	0.904796	0.93502	NA	NA	NA	NA	0.91008
C09	02_Aba_24h	0.814072	0.845108	0.858872	0.847798	NA	NA	NA	NA	0.828456	0.846147	0.858024	0.857242	NA	NA	NA	NA	0.8607	0.855992	0.807063	0.866513	NA	NA	NA	NA	0.845499
C10	02_Aba_24h	0.755093	0.784139	0.773833	0.767941	NA	NA	NA	NA	0.836804	0.822381	0.763186	0.742547	NA	NA	NA	NA	0.816621	0.819848	0.751233	0.827284	NA	NA	NA	NA	0.788409
C00	03_Aba_72h	0.931035	0.946554	0.98771	0.981003	1.01291	0.97543	1.07752	1.08785	0.954019	0.985732	1.03223	1.00003	0.949555	1.01066	1.02477	1.04299	1.04957	1.01442	1.00975	0.971731	1.01676	1.01169	0.986136	0.939944	1
C01	03_Aba_72h	1.00918	0.90732	1.08666	1.09904	NA	NA	NA	NA	0.97915	1.06089	1.05999	1.04652	NA	NA	NA	NA	1.00348	1.02966	0.999199	0.987773	NA	NA	NA	NA	1.02241
C02	03_Aba_72h	1.04472	1.03082	1.05314	1.09192	NA	NA	NA	NA	1.00025	1.05605	1.049	1.06808	NA	NA	NA	NA	0.997858	1.02921	0.98307	0.960061	NA	NA	NA	NA	1.03035
C03	03_Aba_72h	0.981772	0.923454	1.04058	1.03892	NA	NA	NA	NA	0.976803	1.0402	1.03808	1.04003	NA	NA	NA	NA	0.982095	1.00838	0.957518	0.954941	NA	NA	NA	NA	0.998563
C04	03_Aba_72h	0.966906	0.988479	1.01123	1.00523	NA	NA	NA	NA	0.967298	1.00169	1.01733	1.00676	NA	NA	NA	NA	0.942417	0.963423	0.927508	0.933151	NA	NA	NA	NA	0.977618
C05	03_Aba_72h	0.902314	0.892647	0.946996	0.949427	NA	NA	NA	NA	0.912471	0.966289	0.975679	0.990527	NA	NA	NA	NA	0.886576	0.924529	0.885583	0.870517	NA	NA	NA	NA	0.925296
C06	03_Aba_72h	0.810249	0.809634	0.849272	0.826979	NA	NA	NA	NA	0.856881	0.866789	0.891876	0.891963	NA	NA	NA	NA	0.830038	0.86665	0.829255	0.826224	NA	NA	NA	NA	0.846317
C07	03_Aba_72h	0.779346	0.719059	0.789811	0.724392	NA	NA	NA	NA	0.781632	0.81549	0.817118	0.841197	NA	NA	NA	NA	0.791824	0.819989	0.782349	0.758104	NA	NA	NA	NA	0.785026
C08	03_Aba_72h	0.661913	0.662192	0.725093	0.693873	NA	NA	NA	NA	0.803782	0.803724	0.822792	0.811127	NA	NA	NA	NA	0.743246	0.765541	0.743926	0.707871	NA	NA	NA	NA	0.745423
C09	03_Aba_72h	0.516422	0.503959	0.569205	0.526588	NA	NA	NA	NA	0.677739	0.679179	0.706197	0.683068	NA	NA	NA	NA	0.595666	0.61871	0.598958	0.576995	NA	NA	NA	NA	0.604391
C10	03_Aba_72h	0.405129	0.399297	0.396154	0.401363	NA	NA	NA	NA	0.52007	0.640122	0.633958	0.66243	NA	NA	NA	NA	0.506209	0.517479	0.497605	0.489105	NA	NA	NA	NA	0.505744
C00	04_Aba_144h	0.893566	0.991226	1.01965	1.05954	0.986667	1.03821	0.961115	1.05003	0.958789	0.973699	1.02594	1.0274	0.963658	1.00118	1.01568	1.03365	1.03557	1.00834	0.986543	0.969291	1.0438	1.00812	0.981718	0.966615	1
C01	04_Aba_144h	1.01276	1.09771	1.06261	1.11639	NA	NA	NA	NA	1.02375	1.06025	1.04704	1.05501	NA	NA	NA	NA	1.0009	1.03193	0.965497	0.986121	NA	NA	NA	NA	1.03833
C02	04_Aba_144h	0.994725	1.06332	1.06715	1.07594	NA	NA	NA	NA	1.01608	1.04809	1.06307	1.04744	NA	NA	NA	NA	0.988657	0.99913	0.948152	0.943468	NA	NA	NA	NA	1.02127
C03	04_Aba_144h	0.955815	1.01657	1.0267	1.02793	NA	NA	NA	NA	0.987349	1.03254	1.0298	1.02408	NA	NA	NA	NA	0.972149	0.953258	0.937084	0.934702	NA	NA	NA	NA	0.991499
C04	04_Aba_144h	0.916566	0.988879	0.965025	0.953726	NA	NA	NA	NA	0.971482	0.995016	0.99831	0.992097	NA	NA	NA	NA	0.908911	0.916252	0.900647	0.88636	NA	NA	NA	NA	0.949439
C05	04_Aba_144h	0.820305	0.887875	0.884983	0.864134	NA	NA	NA	NA	0.897926	0.932372	0.944097	0.93488	NA	NA	NA	NA	0.878665	0.917397	0.835851	0.806447	NA	NA	NA	NA	0.883744
C06	04_Aba_144h	0.764004	0.800505	0.77943	0.805836	NA	NA	NA	NA	0.8437	0.862934	0.893565	0.893129	NA	NA	NA	NA	0.806828	0.808408	0.774648	0.759477	NA	NA	NA	NA	0.816039
C07	04_Aba_144h	0.662587	0.718827	0.740479	0.731834	NA	NA	NA	NA	0.809847	0.813917	0.842162	0.815322	NA	NA	NA	NA	0.733239	0.758313	0.71669	0.701466	NA	NA	NA	NA	0.753724
C08	04_Aba_144h	0.667198	0.687717	0.673588	0.681039	NA	NA	NA	NA	0.820881	0.829396	0.85121	0.814232	NA	NA	NA	NA	0.709269	0.722405	0.688912	0.670998	NA	NA	NA	NA	0.734737
C09	04_Aba_144h	0.506547	0.556036	0.5392	0.49428	NA	NA	NA	NA	0.692833	0.712563	0.731216	0.711509	NA	NA	NA	NA	0.56387	0.570488	0.564151	0.511834	NA	NA	NA	NA	0.596211
C10	04_Aba_144h	0.251375	0.274365	0.330542	0.348665	NA	NA	NA	NA	0.635555	0.589166	0.608291	0.614431	NA	NA	NA	NA	0.466892	0.491036	0.457591	0.424614	NA	NA	NA	NA	0.45771
C00	05_Emtri_1h	0.888744	1.03163	1.05057	0.979355	1.07547	0.986746	1.00104	0.98644	0.960769	0.933249	0.963257	0.890341	1.05841	1.08128	1.08032	1.03236	1.03378	1.02693	1.00687	0.993653	0.976342	0.968252	0.989772	1.0044	1
C01	05_Emtri_1h	0.886187	1.06037	0.959724	0.939398	NA	NA	NA	NA	1.03945	1.01675	1.03931	1.00006	NA	NA	NA	NA	0.989255	1.01776	1.01388	1.01981	NA	NA	NA	NA	0.998495
C02	05_Emtri_1h	0.987288	0.97113	0.975687	0.951527	NA	NA	NA	NA	1.02249	1.03847	1.04718	0.969573	NA	NA	NA	NA	0.998968	0.981023	0.997392	1.0084	NA	NA	NA	NA	0.99576
C03	05_Emtri_1h	0.909972	1.02706	0.998638	1.0066	NA	NA	NA	NA	1.02917	1.03135	1.0463	0.997323	NA	NA	NA	NA	1.00649	0.99417	1.00243	1.01658	NA	NA	NA	NA	1.00551
C04	05_Emtri_1h	0.897344	1.05823	1.09847	0.962739	NA	NA	NA	NA	1.00486	1.02601	1.02664	0.993036	NA	NA	NA	NA	0.996851	0.981375	1.00313	1.03587	NA	NA	NA	NA	1.00705
C05	05_Emtri_1h	0.927019	1.08007	0.937175	0.977965	NA	NA	NA	NA	1.02107	1.01039	1.03436	0.956176	NA	NA	NA	NA	1.01179	0.985633	1.0092	1.02658	NA	NA	NA	NA	0.998119
C06	05_Emtri_1h	0.910681	1.06677	0.994998	0.998902	NA	NA	NA	NA	1.02974	0.975487	1.02542	0.996385	NA	NA	NA	NA	0.985068	1.00901	1.01771	1.03055	NA	NA	NA	NA	1.00339
C07	05_Emtri_1h	0.876546	1.09279	1.1006	1.02297	NA	NA	NA	NA	1.02052	1.01307	1.01233	0.962454	NA	NA	NA	NA	1.00896	1.00579	1.00896	1.03575	NA	NA	NA	NA	1.0134
C08	05_Emtri_1h	0.918906	1.05434	1.0557	0.988719	NA	NA	NA	NA	1.02098	0.978989	1.03451	0.974702	NA	NA	NA	NA	1.01207	0.980835	1.01583	1.04594	NA	NA	NA	NA	1.00679
C09	05_Emtri_1h	0.914724	1.07975	0.9378	0.990928	NA	NA	NA	NA	1.02676	0.985113	1.01872	0.982778	NA	NA	NA	NA	1.0223	1.00473	0.992265	1.01644	NA	NA	NA	NA	0.997692
C10	05_Emtri_1h	0.952819	1.08021	1.08311	1.05912	NA	NA	NA	NA	1.01434	0.967027	1.02726	0.952253	NA	NA	NA	NA	0.999274	1.02493	0.994664	1.00508	NA	NA	NA	NA	1.01334
C00	06_Emtri_24h	1.05287	0.995626	0.992154	0.999046	0.996773	1.01002	0.951683	1.00182	1.09601	1.0045	0.99667	0.869694	1.09335	1.05823	1.0024	0.87913	1.06669	1.01099	0.987888	0.965425	1.0229	1.00757	1.00367	0.934867	1
C01	06_Emtri_24h	0.979835	1.01689	0.97963	0.990045	NA	NA	NA	NA	1.08304	1.04414	0.933582	0.86262	NA	NA	NA	NA	1.03987	1.04932	1.0147	0.980739	NA	NA	NA	NA	0.997868
C02	06_Emtri_24h	1.04821	0.992021	1.00766	1.01003	NA	NA	NA	NA	1.09689	1.05545	0.978782	0.93832	NA	NA	NA	NA	1.04654	1.0395	1.03358	0.979527	NA	NA	NA	NA	1.01888
C03	06_Emtri_24h	1.01223	1.03698	0.989768	1.00655	NA	NA	NA	NA	1.10597	1.07964	1.02067	0.95424	NA	NA	NA	NA	1.03565	1.03729	1.01263	1.0003	NA	NA	NA	NA	1.02433
C04	06_Emtri_24h	1.03973	1.06004	1.04658	1.01252	NA	NA	NA	NA	1.09066	1.07274	1.00827	0.981131	NA	NA	NA	NA	1.0536	1.03155	1.03815	1.0067	NA	NA	NA	NA	1.03681
C05	06_Emtri_24h	1.04253	1.01554	0.998964	1.02663	NA	NA	NA	NA	1.12489	1.07341	0.9994	0.964962	NA	NA	NA	NA	1.04501	1.04631	1.05112	1.05029	NA	NA	NA	NA	1.03659
C06	06_Emtri_24h	1.03677	1.05719	1.02488	1.00802	NA	NA	NA	NA	1.11745	1.09464	1.01532	0.946457	NA	NA	NA	NA	1.03132	1.00645	1.02975	1.01194	NA	NA	NA	NA	1.03168
C07	06_Emtri_24h	1.05791	1.05156	1.01226	1.00093	NA	NA	NA	NA	1.11388	1.06973	0.999715	0.947297	NA	NA	NA	NA	1.02415	1.03984	1.00372	1.02969	NA	NA	NA	NA	1.02922
C08	06_Emtri_24h	1.02804	1.03392	1.01291	1.01184	NA	NA	NA	NA	1.14012	1.07282	1.01701	0.965749	NA	NA	NA	NA	1.05419	1.04815	1.02117	0.994395	NA	NA	NA	NA	1.03336
C09	06_Emtri_24h	1.00153	1.02296	1.01011	0.992625	NA	NA	NA	NA	0.972876	1.04368	0.964148	0.941654	NA	NA	NA	NA	1.04635	1.02754	1.03392	1.02436	NA	NA	NA	NA	1.00681
C10	06_Emtri_24h	1.02079	0.902446	1.00691	0.985662	NA	NA	NA	NA	1.06603	0.928582	1.00562	0.952468	NA	NA	NA	NA	1.04492	1.05756	1.0167	1.0159	NA	NA	NA	NA	1.0003
C00	07_Emtri_72h	0.972366	0.975701	0.890365	0.974798	1.07738	1.08155	0.904089	1.12376	1.04126	0.99449	1.00787	0.943352	1.01831	1.07424	0.996769	0.923708	1.0935	1.0375	1.01012	0.987165	0.975705	1.01467	0.954087	0.927257	1
C01	07_Emtri_72h	1.06218	1.05553	1.04368	1.09275	NA	NA	NA	NA	1.03766	1.08493	1.02191	1.01434	NA	NA	NA	NA	1.0246	0.995584	0.978551	0.927901	NA	NA	NA	NA	1.0283
C02	07_Emtri_72h	1.07864	1.07708	1.03243	1.11552	NA	NA	NA	NA	1.10209	1.1071	1.04976	1.06251	NA	NA	NA	NA	1.01851	0.989952	0.97563	0.953293	NA	NA	NA	NA	1.04688
C03	07_Emtri_72h	1.09663	1.06039	1.04771	1.12537	NA	NA	NA	NA	1.10291	1.09637	1.05314	1.05532	NA	NA	NA	NA	1.03518	0.99145	0.978102	0.975825	NA	NA	NA	NA	1.05153
C04	07_Emtri_72h	1.07609	1.07832	1.03041	1.09915	NA	NA	NA	NA	1.14911	1.05199	1.06155	1.06088	NA	NA	NA	NA	1.07277	1.01232	0.984304	0.973323	NA	NA	NA	NA	1.05418
C05	07_Emtri_72h	1.08867	1.06804	1.03573	1.08904	NA	NA	NA	NA	1.12419	1.07845	1.06307	1.06324	NA	NA	NA	NA	1.02252	1.01286	1.00131	0.957278	NA	NA	NA	NA	1.05037
C06	07_Emtri_72h	1.11571	1.0333	1.0433	0.997777	NA	NA	NA	NA	1.09893	1.03816	1.06561	1.0794	NA	NA	NA	NA	1.03152	0.991914	0.998491	1.01608	NA	NA	NA	NA	1.04252
C07	07_Emtri_72h	1.0941	1.05539	1.0275	1.07853	NA	NA	NA	NA	1.05273	1.02798	1.03859	1.07737	NA	NA	NA	NA	1.0504	1.02758	0.987959	0.97518	NA	NA	NA	NA	1.04111
C08	07_Emtri_72h	1.07202	1.05263	1.03373	0.976191	NA	NA	NA	NA	1.09749	0.989667	1.05976	1.02569	NA	NA	NA	NA	1.0292	1.05166	1.01066	0.978596	NA	NA	NA	NA	1.03144
C09	07_Emtri_72h	1.07537	1.03515	1.0245	0.959814	NA	NA	NA	NA	1.08902	1.00916	0.995946	0.892787	NA	NA	NA	NA	0.935676	1.00622	0.977832	0.982057	NA	NA	NA	NA	0.998627
C10	07_Emtri_72h	1.02817	1.01469	1.00648	0.963581	NA	NA	NA	NA	1.07302	1.00265	1.00883	0.921885	NA	NA	NA	NA	1.01641	1.00594	0.990401	0.960529	NA	NA	NA	NA	0.999381
C00	08_Emtri_144h	1.02051	1.00376	0.999058	0.99877	1.05353	0.986149	0.942194	0.996018	1.02441	1.00141	1.00487	0.937552	1.05758	0.989385	1.01846	0.966323	1.07698	0.986105	0.998095	1.02634	0.965024	0.993343	0.987731	0.966376	1
C01	08_Emtri_144h	1.0878	1.04061	1.04673	1.10305	NA	NA	NA	NA	1.04782	1.04802	1.00587	0.981761	NA	NA	NA	NA	1.07792	0.993554	0.986358	0.978367	NA	NA	NA	NA	1.03316
C02	08_Emtri_144h	1.11703	1.06559	1.06378	1.13853	NA	NA	NA	NA	1.05802	1.08197	1.02789	1.04114	NA	NA	NA	NA	1.08244	1.00206	0.970776	0.988604	NA	NA	NA	NA	1.05315
C03	08_Emtri_144h	1.1053	1.08418	1.07314	1.13614	NA	NA	NA	NA	1.08298	1.11867	1.06176	1.03707	NA	NA	NA	NA	1.0697	1.00528	0.998293	0.989027	NA	NA	NA	NA	1.06346
C04	08_Emtri_144h	1.10423	1.06711	1.08039	1.12689	NA	NA	NA	NA	1.10619	1.10302	1.07439	1.01915	NA	NA	NA	NA	1.05718	0.995187	0.983105	0.983901	NA	NA	NA	NA	1.0584
C05	08_Emtri_144h	1.10836	1.08879	1.08861	1.10611	NA	NA	NA	NA	1.08898	1.09101	1.06175	1.03782	NA	NA	NA	NA	1.04283	0.972656	0.999067	0.988435	NA	NA	NA	NA	1.0562
C06	08_Emtri_144h	1.11337	1.08791	1.1032	1.11731	NA	NA	NA	NA	1.08835	1.12966	1.09599	0.979476	NA	NA	NA	NA	1.02331	0.963757	0.972882	0.976078	NA	NA	NA	NA	1.05427
C07	08_Emtri_144h	1.11036	1.08525	1.09177	1.11971	NA	NA	NA	NA	1.07778	1.07967	1.02984	1.02423	NA	NA	NA	NA	1.01447	0.944851	0.930488	0.95009	NA	NA	NA	NA	1.03821
C08	08_Emtri_144h	1.10585	1.08547	1.09132	1.10335	NA	NA	NA	NA	1.05612	1.06705	1.04825	1.04525	NA	NA	NA	NA	1.07181	0.973044	0.99656	0.976522	NA	NA	NA	NA	1.05172
C09	08_Emtri_144h	1.08342	1.06523	1.07482	1.07939	NA	NA	NA	NA	1.12874	1.08935	1.03133	1.04354	NA	NA	NA	NA	1.05664	0.967249	0.963524	0.984056	NA	NA	NA	NA	1.04727
C10	08_Emtri_144h	1.10803	1.05162	1.05392	1.0437	NA	NA	NA	NA	1.02263	1.04515	1.00619	1.00201	NA	NA	NA	NA	0.9869	0.943281	0.957758	0.97736	NA	NA	NA	NA	1.01655
C00	09_Lami_1h	0.982899	0.9946	0.97778	0.949764	0.995697	1.07334	1.00849	1.01743	1.00601	1.02392	0.990913	0.911923	1.03783	1.03921	1.00986	0.980338	0.969444	0.980462	0.981397	0.983512	0.993929	1.05182	1.01296	1.02647	1
C01	09_Lami_1h	1.05133	1.05509	1.04501	1.02596	NA	NA	NA	NA	1.0628	1.05147	1.04425	1.03997	NA	NA	NA	NA	0.986272	1.06013	1.05156	1.05757	NA	NA	NA	NA	1.04428
C02	09_Lami_1h	1.03534	1.05495	1.04992	1.01966	NA	NA	NA	NA	1.07073	1.05688	1.03327	1.03143	NA	NA	NA	NA	0.973584	1.01541	0.91393	1.03836	NA	NA	NA	NA	1.02445
C03	09_Lami_1h	1.02255	1.05753	1.07983	1.01227	NA	NA	NA	NA	1.06854	1.05654	1.03104	1.01407	NA	NA	NA	NA	0.983222	0.993061	0.990301	1.01147	NA	NA	NA	NA	1.0267
C04	09_Lami_1h	1.00999	1.04266	1.07107	1.04861	NA	NA	NA	NA	1.10004	1.02248	1.02666	1.02581	NA	NA	NA	NA	0.958025	1.02469	0.978236	0.995843	NA	NA	NA	NA	1.02534
C05	09_Lami_1h	1.00648	1.05537	1.10458	1.04785	NA	NA	NA	NA	1.04287	1.05552	1.03491	1.00667	NA	NA	NA	NA	0.928755	1.00757	0.986917	0.987051	NA	NA	NA	NA	1.02204
C06	09_Lami_1h	0.99258	1.06139	1.0507	1.00919	NA	NA	NA	NA	1.07789	1.00756	1.03542	1.01214	NA	NA	NA	NA	0.944469	0.977925	1.00942	0.990924	NA	NA	NA	NA	1.01414
C07	09_Lami_1h	0.998082	1.05084	1.03388	1.03465	NA	NA	NA	NA	1.03148	1.04917	1.01945	0.96042	NA	NA	NA	NA	0.955532	1.00626	0.961409	0.969288	NA	NA	NA	NA	1.00587
C08	09_Lami_1h	1.01603	1.04691	1.00271	1.00536	NA	NA	NA	NA	1.0867	1.05175	1.03721	1.03257	NA	NA	NA	NA	0.973184	0.997446	0.974897	0.97601	NA	NA	NA	NA	1.01673
C09	09_Lami_1h	0.967106	1.01992	0.985964	0.961813	NA	NA	NA	NA	1.04648	1.03124	1.02613	0.989911	NA	NA	NA	NA	0.963545	1.0139	0.991725	0.969288	NA	NA	NA	NA	0.997251
C10	09_Lami_1h	0.958487	0.971442	0.937575	0.92328	NA	NA	NA	NA	1.04702	1.02518	1.01677	0.978002	NA	NA	NA	NA	0.953351	0.988609	0.966751	0.981553	NA	NA	NA	NA	0.979001
C00	10_Lami_24h	0.989572	1.00669	1.03733	1.00512	1.02342	0.989483	0.880913	1.06747	1.04337	0.996981	1.03779	0.98909	0.961124	0.999481	0.978986	0.993182	1.00981	1.01901	1.02189	1.01011	0.978937	0.958537	1.00398	0.99772	1
C01	10_Lami_24h	0.980439	1.02647	1.03123	0.985801	NA	NA	NA	NA	1.02745	1.03735	1.03867	1.02301	NA	NA	NA	NA	1.00002	1.03256	1.00514	1.02557	NA	NA	NA	NA	1.01781
C02	10_Lami_24h	1.04234	1.00284	1.03601	1.04149	NA	NA	NA	NA	1.04089	1.05832	1.03848	1.00501	NA	NA	NA	NA	0.973722	1.00525	1.04277	1.01395	NA	NA	NA	NA	1.02509
C03	10_Lami_24h	0.985291	1.00536	1.0649	1.04576	NA	NA	NA	NA	1.05402	1.06896	1.03317	1.01083	NA	NA	NA	NA	1.00831	1.01576	1.07589	1.02803	NA	NA	NA	NA	1.03302
C04	10_Lami_24h	1.00747	1.02518	1.06853	1.02134	NA	NA	NA	NA	1.06644	1.04274	1.05985	1.03567	NA	NA	NA	NA	0.969997	1.00674	0.998797	1.00512	NA	NA	NA	NA	1.02566
C05	10_Lami_24h	1.03017	1.13327	1.05885	1.02226	NA	NA	NA	NA	1.03062	1.05687	1.07861	1.01729	NA	NA	NA	NA	0.974657	1.00344	0.980791	0.98534	NA	NA	NA	NA	1.03101
C06	10_Lami_24h	1.05152	0.991565	1.06122	1.03716	NA	NA	NA	NA	1.04502	1.07552	1.04645	1.0295	NA	NA	NA	NA	1.00125	1.02333	0.9968	1.00488	NA	NA	NA	NA	1.03035
C07	10_Lami_24h	0.993478	1.00498	1.07037	0.997553	NA	NA	NA	NA	1.07786	1.06528	1.04028	1.0134	NA	NA	NA	NA	0.999891	1.0336	0.994106	1.00105	NA	NA	NA	NA	1.02432
C08	10_Lami_24h	1.00326	1.03366	1.05052	0.990895	NA	NA	NA	NA	1.06361	1.06302	1.06795	1.00102	NA	NA	NA	NA	1.02593	1.00985	0.997751	1.00311	NA	NA	NA	NA	1.02588
C09	10_Lami_24h	1.04972	0.988375	1.03824	1.03665	NA	NA	NA	NA	1.10123	1.08048	1.07043	1.03092	NA	NA	NA	NA	1.01485	1.0082	0.996245	0.985959	NA	NA	NA	NA	1.03344
C10	10_Lami_24h	1.00337	1.02998	1.08856	1.02075	NA	NA	NA	NA	1.11142	1.06472	1.08748	1.05752	NA	NA	NA	NA	1.00037	1.01373	1.00507	0.999209	NA	NA	NA	NA	1.04018
C00	11_Lami_72h	0.931516	1.01785	1.01473	1.00586	0.977061	1.037	0.995801	1.02018	0.935139	0.987597	1.00191	0.967237	0.986174	1.04091	1.04784	1.0332	1.0173	1.03987	1.05449	1.02958	0.912421	0.974936	0.980988	0.990415	1
C01	11_Lami_72h	1.02557	1.06849	1.03639	1.02473	NA	NA	NA	NA	1.01815	1.06546	1.0519	1.05685	NA	NA	NA	NA	1.00563	1.00919	1.0027	1.01941	NA	NA	NA	NA	1.03204
C02	11_Lami_72h	1.03428	1.09514	1.05196	1.04127	NA	NA	NA	NA	1.01973	1.08117	1.0849	1.05583	NA	NA	NA	NA	0.98201	1.03223	1.0148	1.04406	NA	NA	NA	NA	1.04478
C03	11_Lami_72h	1.03241	1.10695	1.06439	1.04584	NA	NA	NA	NA	1.0432	1.0794	1.06103	1.06884	NA	NA	NA	NA	1.02658	1.05319	1.02173	1.03336	NA	NA	NA	NA	1.05308
C04	11_Lami_72h	1.02614	1.10566	1.07876	1.07989	NA	NA	NA	NA	1.03183	1.07133	1.08184	1.06001	NA	NA	NA	NA	0.8697	1.03685	1.03351	1.02682	NA	NA	NA	NA	1.04186
C05	11_Lami_72h	1.03981	1.08877	1.06511	1.08061	NA	NA	NA	NA	1.02054	1.08532	1.06133	1.06356	NA	NA	NA	NA	1.02489	1.03249	1.09078	1.03432	NA	NA	NA	NA	1.05729
C06	11_Lami_72h	1.07121	1.07418	1.08399	1.08137	NA	NA	NA	NA	1.02486	1.05304	1.04594	1.03231	NA	NA	NA	NA	1.04878	1.04886	1.04131	1.02557	NA	NA	NA	NA	1.05262
C07	11_Lami_72h	1.0338	1.08627	1.07677	1.03585	NA	NA	NA	NA	1.01016	1.06151	1.03696	1.03119	NA	NA	NA	NA	1.00349	1.05227	1.03476	1.02491	NA	NA	NA	NA	1.04066
C08	11_Lami_72h	1.01487	1.08538	1.07579	1.0594	NA	NA	NA	NA	1.00227	1.04137	1.0236	1.00944	NA	NA	NA	NA	1.03737	1.03237	1.04535	1.03972	NA	NA	NA	NA	1.03891
C09	11_Lami_72h	0.961801	1.05193	1.08819	1.04535	NA	NA	NA	NA	0.988455	1.04742	1.04606	1.01822	NA	NA	NA	NA	1.04146	1.0533	1.05833	1.0453	NA	NA	NA	NA	1.03715
C10	11_Lami_72h	1.0011	1.02835	1.04434	1.02722	NA	NA	NA	NA	0.975226	0.999396	1.01366	0.995405	NA	NA	NA	NA	1.03164	1.06302	1.05658	1.04874	NA	NA	NA	NA	1.02372
C00	12_Lami_144h	0.879778	1.00244	1.02247	0.966918	0.965299	1.07522	1.03816	1.04972	0.925317	0.970547	0.992476	0.976952	1.02004	1.04608	1.03383	1.03476	1.00344	1.00034	1.04034	1.01099	0.970624	0.985565	0.998046	0.99066	1
C01	12_Lami_144h	1.00219	1.05561	1.06879	1.08076	NA	NA	NA	NA	0.97912	1.02977	1.05651	1.05281	NA	NA	NA	NA	0.991453	1.00292	0.994353	1.00264	NA	NA	NA	NA	1.02641
C02	12_Lami_144h	1.03098	1.08849	1.03132	1.08208	NA	NA	NA	NA	0.965042	1.02598	1.0264	1.04931	NA	NA	NA	NA	0.997114	0.995653	1.01716	1.02462	NA	NA	NA	NA	1.02785
C03	12_Lami_144h	1.02105	1.10069	1.07123	1.07056	NA	NA	NA	NA	1.01054	1.01402	1.02889	1.03777	NA	NA	NA	NA	0.994037	1.0102	1.03672	1.03998	NA	NA	NA	NA	1.03631
C04	12_Lami_144h	1.02873	1.11727	1.09138	1.05411	NA	NA	NA	NA	1.01762	1.03122	1.06481	1.03226	NA	NA	NA	NA	0.984838	1.00708	1.04443	1.05196	NA	NA	NA	NA	1.04381
C05	12_Lami_144h	1.04362	1.07713	1.09047	1.07357	NA	NA	NA	NA	1.04006	1.04959	1.05591	1.03551	NA	NA	NA	NA	0.99986	0.999904	1.03475	1.0377	NA	NA	NA	NA	1.04484
C06	12_Lami_144h	1.02864	1.11378	1.06735	1.0846	NA	NA	NA	NA	1.03802	1.04623	1.04462	1.04783	NA	NA	NA	NA	1.03142	1.00089	1.02924	0.996717	NA	NA	NA	NA	1.04411
C07	12_Lami_144h	1.02342	1.11204	1.07041	1.07661	NA	NA	NA	NA	1.02611	1.05295	1.04964	1.05724	NA	NA	NA	NA	0.973267	0.975183	0.98193	0.980264	NA	NA	NA	NA	1.03159
C08	12_Lami_144h	1.0145	1.11446	1.09369	1.0894	NA	NA	NA	NA	1.0287	1.03554	1.05445	1.02135	NA	NA	NA	NA	0.987848	1.00239	1.01526	0.993311	NA	NA	NA	NA	1.03757
C09	12_Lami_144h	1.04082	1.10196	1.06931	1.04302	NA	NA	NA	NA	1.00699	0.999882	1.06409	1.02789	NA	NA	NA	NA	0.977826	1.01482	1.0168	1.00642	NA	NA	NA	NA	1.03082
C10	12_Lami_144h	0.976587	1.07303	1.04048	1.03443	NA	NA	NA	NA	0.932213	0.957404	1.00597	0.979074	NA	NA	NA	NA	1.017	1.01358	0.999206	1.01559	NA	NA	NA	NA	1.00371
C00	13_Tenof_1h	1.03915	0.98611	1.02243	0.988983	1.0362	0.996938	0.964172	0.966012	0.963664	1.00693	0.987002	0.964224	1.11101	1.00701	1.00673	0.953428	0.969646	1.02539	1.01556	0.985572	0.970902	0.998296	1.03205	1.00258	1
C01	13_Tenof_1h	1.04146	1.05168	1.04057	0.958478	NA	NA	NA	NA	1.00346	1.01276	0.984195	0.974744	NA	NA	NA	NA	1.02329	0.99412	1.01368	1.00373	NA	NA	NA	NA	1.00851
C02	13_Tenof_1h	1.07899	1.00638	1.04235	1.04691	NA	NA	NA	NA	1.00231	1.00223	0.970318	0.969513	NA	NA	NA	NA	1.00007	0.982889	1.03294	1.02679	NA	NA	NA	NA	1.01348
C03	13_Tenof_1h	1.08895	1.07568	1.03275	1.06221	NA	NA	NA	NA	0.996874	1.01653	0.986903	0.995942	NA	NA	NA	NA	0.996868	0.985356	1.00208	1.01288	NA	NA	NA	NA	1.02109
C04	13_Tenof_1h	1.11675	1.07647	1.09618	1.03887	NA	NA	NA	NA	0.984833	1.00515	0.999102	0.99499	NA	NA	NA	NA	0.966639	0.98514	0.986503	0.996067	NA	NA	NA	NA	1.02056
C05	13_Tenof_1h	1.09587	1.06284	1.05565	1.05019	NA	NA	NA	NA	1.00008	0.991594	1.0022	0.987217	NA	NA	NA	NA	0.968262	0.984577	0.970815	0.964973	NA	NA	NA	NA	1.01119
C06	13_Tenof_1h	1.0852	1.04595	1.04554	1.03927	NA	NA	NA	NA	0.937579	0.972428	0.982595	0.978012	NA	NA	NA	NA	0.960147	0.97986	0.988926	0.974602	NA	NA	NA	NA	0.999175
C07	13_Tenof_1h	1.09737	1.00547	1.04677	1.06958	NA	NA	NA	NA	0.978041	0.961741	0.984735	0.979396	NA	NA	NA	NA	0.977956	0.962246	1.00115	0.973044	NA	NA	NA	NA	1.00313
C08	13_Tenof_1h	1.06872	1.05271	1.03375	1.03841	NA	NA	NA	NA	0.990132	0.987875	0.987365	0.970907	NA	NA	NA	NA	0.963393	0.959065	0.99016	0.965795	NA	NA	NA	NA	1.00069
C09	13_Tenof_1h	1.06531	1.05648	1.03293	1.06382	NA	NA	NA	NA	0.947991	0.979111	0.991398	0.967246	NA	NA	NA	NA	0.966271	0.962268	0.995223	0.958113	NA	NA	NA	NA	0.998846
C10	13_Tenof_1h	1.06436	1.01528	1.03119	1.01269	NA	NA	NA	NA	0.970308	0.96122	0.976697	0.954694	NA	NA	NA	NA	0.957767	0.979535	0.975467	0.95372	NA	NA	NA	NA	0.987745
C00	14_Tenof_24h	1.01735	0.984075	1.02102	1.03786	0.965256	1.00056	1.01261	0.961277	1.00218	1.0153	0.982576	1.00132	1.0127	1.01937	0.991485	0.975071	1.03438	0.983496	1.03264	1.02148	0.92677	1.01928	0.978883	1.00306	1
C01	14_Tenof_24h	1.02084	1.02784	1.01579	1.12404	NA	NA	NA	NA	0.980317	1.00704	0.992805	0.976863	NA	NA	NA	NA	1.01059	1.02964	1.01436	1.00888	NA	NA	NA	NA	1.01742
C02	14_Tenof_24h	1.04595	1.00141	0.988214	1.08051	NA	NA	NA	NA	0.990655	1.01386	0.983848	0.993433	NA	NA	NA	NA	0.995083	1.03656	0.996913	0.993014	NA	NA	NA	NA	1.00995
C03	14_Tenof_24h	0.966542	0.990588	0.980176	1.14326	NA	NA	NA	NA	0.975311	0.989786	0.963383	0.985478	NA	NA	NA	NA	1.01337	1.02335	0.980274	1.01899	NA	NA	NA	NA	1.00254
C04	14_Tenof_24h	0.966662	1.01986	1.00126	0.94878	NA	NA	NA	NA	0.943266	0.968334	0.987659	1.00276	NA	NA	NA	NA	0.949943	0.982819	0.997389	0.994186	NA	NA	NA	NA	0.980243
C05	14_Tenof_24h	0.931576	0.996642	0.990967	0.986579	NA	NA	NA	NA	0.945067	0.939036	0.940961	0.934845	NA	NA	NA	NA	0.931126	0.95851	0.916153	0.931712	NA	NA	NA	NA	0.950264
C06	14_Tenof_24h	0.867868	0.964478	0.960798	0.935097	NA	NA	NA	NA	0.860402	0.878663	0.87604	0.867643	NA	NA	NA	NA	0.88033	0.866876	0.839529	0.888147	NA	NA	NA	NA	0.890489
C07	14_Tenof_24h	0.76291	0.866062	0.87445	0.968737	NA	NA	NA	NA	0.815481	0.862319	0.831205	0.847472	NA	NA	NA	NA	0.85895	0.864881	0.836765	0.874876	NA	NA	NA	NA	0.855342
C08	14_Tenof_24h	0.692878	0.791523	0.819827	0.842845	NA	NA	NA	NA	0.801728	0.81448	0.782846	0.766229	NA	NA	NA	NA	0.820291	0.800467	0.803542	0.805629	NA	NA	NA	NA	0.79519
C09	14_Tenof_24h	0.445772	0.527093	0.637477	0.803451	NA	NA	NA	NA	0.768403	0.800308	0.789738	0.757941	NA	NA	NA	NA	0.771673	0.792394	0.780826	0.781045	NA	NA	NA	NA	0.721343
C10	14_Tenof_24h	0.438791	0.430992	0.439409	0.478215	NA	NA	NA	NA	0.651235	0.683901	0.655604	0.705313	NA	NA	NA	NA	0.732153	0.7256	0.703159	0.711561	NA	NA	NA	NA	0.612994
C00	15_Tenof_72h	0.928173	0.986192	0.962337	0.956408	0.982891	1.05601	1.0636	1.06439	0.94328	0.980648	0.991435	0.996933	0.975351	1.02168	1.06161	1.02907	0.970818	1.02389	1.0228	1.04127	0.999518	0.982002	0.971266	0.988431	1
C01	15_Tenof_72h	1.00852	1.02845	0.985797	0.973138	NA	NA	NA	NA	0.991628	1.03534	1.03163	1.01163	NA	NA	NA	NA	0.947027	1.00661	0.980988	0.996478	NA	NA	NA	NA	0.999771
C02	15_Tenof_72h	1.00256	1.01453	1.00379	1.06796	NA	NA	NA	NA	0.958585	1.01108	0.99203	0.95749	NA	NA	NA	NA	0.950067	0.987418	0.980248	0.979274	NA	NA	NA	NA	0.992086
C03	15_Tenof_72h	0.956045	0.988628	0.971888	1.06636	NA	NA	NA	NA	0.915307	0.96762	0.961185	0.930769	NA	NA	NA	NA	0.857322	0.919477	0.885263	0.941202	NA	NA	NA	NA	0.946755
C04	15_Tenof_72h	0.926657	0.947766	0.926186	1.02286	NA	NA	NA	NA	0.865191	0.909546	0.889671	0.888507	NA	NA	NA	NA	0.826109	0.841228	0.84569	0.886451	NA	NA	NA	NA	0.897988
C05	15_Tenof_72h	0.847464	0.886029	0.844793	0.920525	NA	NA	NA	NA	0.77051	0.854028	0.844738	0.839371	NA	NA	NA	NA	0.771514	0.810853	0.804033	0.832733	NA	NA	NA	NA	0.835549
C06	15_Tenof_72h	0.745784	0.812894	0.77638	0.85193	NA	NA	NA	NA	0.681284	0.740978	0.752579	0.727994	NA	NA	NA	NA	0.711386	0.733169	0.715751	0.745464	NA	NA	NA	NA	0.749633
C07	15_Tenof_72h	0.658537	0.771915	0.746692	0.807435	NA	NA	NA	NA	0.644826	0.701465	0.697726	0.692438	NA	NA	NA	NA	0.662948	0.693207	0.696013	0.717543	NA	NA	NA	NA	0.707562
C08	15_Tenof_72h	0.628849	0.671549	0.659199	0.738691	NA	NA	NA	NA	0.597337	0.627368	0.656497	0.618902	NA	NA	NA	NA	0.607399	0.622597	0.631832	0.65798	NA	NA	NA	NA	0.643183
C09	15_Tenof_72h	0.624672	0.75322	0.788804	0.803077	NA	NA	NA	NA	0.548394	0.585272	0.614576	0.576692	NA	NA	NA	NA	0.582927	0.591597	0.612095	0.633683	NA	NA	NA	NA	0.642917
C10	15_Tenof_72h	0.521069	0.45319	0.57333	0.667511	NA	NA	NA	NA	0.455762	0.512182	0.534692	0.512051	NA	NA	NA	NA	0.568743	0.568898	0.570067	0.60508	NA	NA	NA	NA	0.545215
C00	16_Tenof_144h	0.876269	0.966076	0.994314	1.05888	0.920528	1.05906	1.04198	1.08289	0.86225	1.02614	0.956656	1.00995	0.987589	1.07722	0.988124	1.09207	0.975876	0.996526	1.02096	1.04029	0.992572	0.972657	0.9844	1.01672	1
C01	16_Tenof_144h	1.01658	1.11639	1.03516	1.1311	NA	NA	NA	NA	0.944001	1.01885	0.967835	1.02235	NA	NA	NA	NA	0.982179	0.998867	1.00279	1.01472	NA	NA	NA	NA	1.0209
C02	16_Tenof_144h	0.988003	1.16008	1.04479	1.13341	NA	NA	NA	NA	0.896293	0.976251	0.873202	0.963201	NA	NA	NA	NA	0.955521	0.962088	0.972353	0.990854	NA	NA	NA	NA	0.993004
C03	16_Tenof_144h	1.01525	1.135	1.04873	1.13275	NA	NA	NA	NA	0.836258	0.941832	0.828356	0.906344	NA	NA	NA	NA	0.831037	0.854603	0.871227	0.887931	NA	NA	NA	NA	0.940776
C04	16_Tenof_144h	0.891935	1.00514	1.01521	1.08864	NA	NA	NA	NA	0.773183	0.848526	0.790343	0.865637	NA	NA	NA	NA	0.782372	0.813439	0.820533	0.831549	NA	NA	NA	NA	0.877208
C05	16_Tenof_144h	0.881494	0.977552	0.886537	1.02587	NA	NA	NA	NA	0.729971	0.782075	0.729812	0.790224	NA	NA	NA	NA	0.775957	0.798884	0.829871	0.788994	NA	NA	NA	NA	0.833103
C06	16_Tenof_144h	0.825729	0.92483	0.883625	0.995004	NA	NA	NA	NA	0.631228	0.708662	0.654835	0.704315	NA	NA	NA	NA	0.701497	0.704972	0.719838	0.732045	NA	NA	NA	NA	0.765548
C07	16_Tenof_144h	0.773859	0.882803	0.911082	1.00449	NA	NA	NA	NA	0.610692	0.643378	0.595859	0.660459	NA	NA	NA	NA	0.673753	0.68548	0.693277	0.703111	NA	NA	NA	NA	0.73652
C08	16_Tenof_144h	0.725044	0.837681	0.814253	0.93587	NA	NA	NA	NA	0.546003	0.584115	0.536705	0.584442	NA	NA	NA	NA	0.573993	0.581535	0.618329	0.602312	NA	NA	NA	NA	0.66169
C09	16_Tenof_144h	0.690627	0.764555	0.763814	0.866883	NA	NA	NA	NA	0.498622	0.535922	0.509959	0.551013	NA	NA	NA	NA	0.567051	0.569656	0.587742	0.586623	NA	NA	NA	NA	0.624372
C10	16_Tenof_144h	0.562212	0.617125	0.625932	0.704568	NA	NA	NA	NA	0.404296	0.460252	0.423941	0.440874	NA	NA	NA	NA	0.491201	0.519089	0.525416	0.54589	NA	NA	NA	NA	0.526733
C00	17_Zido_1h	1.00605	0.990366	1.01576	0.472052	1.09372	1.19565	1.1042	1.1222	1.03322	0.803593	0.994325	1.07511	0.993987	1.02321	1.03892	1.03764	1.00069	0.990826	0.985397	0.962644	1.01311	1.01028	1.01854	1.0185	1
C01	17_Zido_1h	1.15813	1.10313	1.05179	1.14257	NA	NA	NA	NA	1.02531	1.02691	1.01173	1.06814	NA	NA	NA	NA	0.99391	1.01379	1.02942	1.02748	NA	NA	NA	NA	1.05436
C02	17_Zido_1h	1.17001	1.08578	1.07656	1.15013	NA	NA	NA	NA	0.997012	1.04019	1.03317	1.05686	NA	NA	NA	NA	1.01715	0.998981	1.02575	1.0099	NA	NA	NA	NA	1.05512
C03	17_Zido_1h	1.08925	1.13569	1.06412	1.14051	NA	NA	NA	NA	1.01366	1.024	0.997576	1.05769	NA	NA	NA	NA	1.00297	1.01673	1.02568	1.02268	NA	NA	NA	NA	1.04921
C04	17_Zido_1h	1.06755	1.07624	1.00553	1.15052	NA	NA	NA	NA	1.06229	1.03046	1.00925	1.04651	NA	NA	NA	NA	0.981995	1.02078	1.0305	1.01294	NA	NA	NA	NA	1.04121
C05	17_Zido_1h	1.07411	1.04181	0.979451	1.12563	NA	NA	NA	NA	0.839015	1.11324	1.00643	1.06744	NA	NA	NA	NA	0.991206	1.03489	0.994122	0.999361	NA	NA	NA	NA	1.02223
C06	17_Zido_1h	1.06676	1.04957	1.0448	1.12859	NA	NA	NA	NA	1.03888	1.02524	1.03452	1.08849	NA	NA	NA	NA	0.980749	1.00073	1.01816	0.986242	NA	NA	NA	NA	1.03856
C07	17_Zido_1h	1.01213	1.05707	1.11032	1.12684	NA	NA	NA	NA	0.988368	1.03159	1.03506	1.09988	NA	NA	NA	NA	0.987995	1.00859	0.99991	0.98508	NA	NA	NA	NA	1.0369
C08	17_Zido_1h	1.05728	1.06089	1.0766	1.11931	NA	NA	NA	NA	1.03576	1.01496	1.01873	1.12271	NA	NA	NA	NA	1.00555	0.974792	1.04305	0.976207	NA	NA	NA	NA	1.04215
C09	17_Zido_1h	1.06774	1.00708	1.12236	1.09847	NA	NA	NA	NA	0.848185	1.09753	1.04254	1.10555	NA	NA	NA	NA	1.01286	0.981235	0.997164	0.974115	NA	NA	NA	NA	1.02957
C10	17_Zido_1h	1.07049	1.02433	1.03381	1.09447	NA	NA	NA	NA	0.799515	1.13404	0.995922	1.06006	NA	NA	NA	NA	0.994291	1.00494	0.991122	0.985629	NA	NA	NA	NA	1.01572
C00	18_Zido_24h	0.935145	0.933404	0.788915	1.13136	1.02773	1.02372	0.983069	1.17665	0.622851	1.06494	0.987945	1.02645	1.07718	1.11539	1.05529	1.04996	1.09891	0.737766	0.736184	1.38727	1.38606	0.926249	0.893646	0.833911	1
C01	18_Zido_24h	0.984592	1.01278	0.997708	0.995273	NA	NA	NA	NA	1.05261	1.08321	1.04677	1.03429	NA	NA	NA	NA	1.4033	0.748919	0.940271	1.43558	NA	NA	NA	NA	1.06128
C02	18_Zido_24h	1.00618	1.03148	1.03574	1.0487	NA	NA	NA	NA	1.0591	1.06788	1.04985	1.01916	NA	NA	NA	NA	1.41652	0.768196	0.774336	1.36719	NA	NA	NA	NA	1.05369
C03	18_Zido_24h	0.990207	0.99056	1.0069	1.0021	NA	NA	NA	NA	1.07944	1.07057	1.05624	1.03648	NA	NA	NA	NA	0.752592	1.23037	0.7442	1.33094	NA	NA	NA	NA	1.02422
C04	18_Zido_24h	1.00698	1.01008	0.996827	1.01965	NA	NA	NA	NA	1.06817	1.07794	1.04461	1.06376	NA	NA	NA	NA	0.653498	1.23176	0.739508	1.32914	NA	NA	NA	NA	1.02016
C05	18_Zido_24h	1.00563	0.997988	1.02242	1.02215	NA	NA	NA	NA	1.06939	1.05826	1.03986	1.06746	NA	NA	NA	NA	0.897025	1.44767	0.710847	0.915605	NA	NA	NA	NA	1.02119
C06	18_Zido_24h	1.0266	1.00772	1.01129	1.01515	NA	NA	NA	NA	1.06213	1.06481	1.03488	1.0368	NA	NA	NA	NA	1.46998	0.684143	0.756828	1.40365	NA	NA	NA	NA	1.04783
C07	18_Zido_24h	1.00515	1.00549	1.01465	1.0105	NA	NA	NA	NA	1.03377	1.02328	1.01588	1.00613	NA	NA	NA	NA	1.47454	0.63095	0.711678	0.845788	NA	NA	NA	NA	0.981484
C08	18_Zido_24h	1.00055	0.977423	1.01069	1.00218	NA	NA	NA	NA	1.03558	1.05302	1.02152	1.03236	NA	NA	NA	NA	0.901958	0.781307	0.727148	1.21474	NA	NA	NA	NA	0.979872
C09	18_Zido_24h	0.98913	0.976532	0.987918	1.00595	NA	NA	NA	NA	1.03539	1.03842	1.00575	1.04504	NA	NA	NA	NA	1.44497	0.741519	0.791603	1.41872	NA	NA	NA	NA	1.04008
C10	18_Zido_24h	0.972689	0.948447	0.970731	0.934378	NA	NA	NA	NA	0.969069	0.956784	0.990287	0.997888	NA	NA	NA	NA	0.861178	0.740366	0.778706	1.3752	NA	NA	NA	NA	0.957977
C00	19_Zido_72h	0.854279	0.761223	1.02207	1.04088	1.04409	1.12101	1.0906	1.06585	0.937476	0.945558	0.965392	0.772755	1.03073	1.13348	1.15319	1.06143	1.07526	1.04984	1.01347	1.0122	0.965957	0.982804	0.950154	0.950316	1
C01	19_Zido_72h	1.16404	1.13776	1.15385	1.09738	NA	NA	NA	NA	1.04376	1.11407	1.09601	1.06529	NA	NA	NA	NA	0.968124	1.01643	0.982288	0.989054	NA	NA	NA	NA	1.069
C02	19_Zido_72h	1.1421	1.14265	1.03703	1.11714	NA	NA	NA	NA	1.06441	1.09974	1.10274	1.10804	NA	NA	NA	NA	0.995504	1.03429	1.00704	1.00716	NA	NA	NA	NA	1.07149
C03	19_Zido_72h	1.17271	1.14512	1.15155	1.13597	NA	NA	NA	NA	1.05073	1.10135	1.08162	1.10574	NA	NA	NA	NA	1.00362	1.04723	1.02433	1.01012	NA	NA	NA	NA	1.08584
C04	19_Zido_72h	1.1456	1.15377	1.13645	1.14235	NA	NA	NA	NA	1.05587	1.11082	1.14146	1.10817	NA	NA	NA	NA	0.990311	1.0451	1.0213	0.999406	NA	NA	NA	NA	1.08755
C05	19_Zido_72h	1.1395	1.17082	1.14776	1.1607	NA	NA	NA	NA	1.0527	1.0838	1.07373	1.09811	NA	NA	NA	NA	1.04	1.01873	1.01563	1.01376	NA	NA	NA	NA	1.0846
C06	19_Zido_72h	1.10797	1.17853	1.1628	1.17623	NA	NA	NA	NA	1.04121	1.08528	1.09549	1.11244	NA	NA	NA	NA	1.03239	1.04955	1.03156	1.00948	NA	NA	NA	NA	1.09024
C07	19_Zido_72h	1.13093	1.15177	1.13275	1.16645	NA	NA	NA	NA	1.02439	1.07553	1.06216	1.06478	NA	NA	NA	NA	1.03965	1.00553	1.01925	0.99364	NA	NA	NA	NA	1.07223
C08	19_Zido_72h	1.10149	1.12718	1.12939	1.15493	NA	NA	NA	NA	1.04777	1.08349	1.10099	1.10069	NA	NA	NA	NA	1.05017	1.05825	1.03527	1.01806	NA	NA	NA	NA	1.08397
C09	19_Zido_72h	1.04753	1.1596	1.1435	1.17718	NA	NA	NA	NA	1.07703	1.09486	1.11268	1.10653	NA	NA	NA	NA	1.05699	1.05364	1.05261	1.01623	NA	NA	NA	NA	1.09153
C10	19_Zido_72h	1.08382	1.10381	1.13636	1.14305	NA	NA	NA	NA	1.02104	1.07605	1.0718	1.12374	NA	NA	NA	NA	1.05899	1.07593	1.03086	1.02853	NA	NA	NA	NA	1.0795
C00	20_Zido_144h	0.922503	0.947855	0.991657	1.00967	0.978637	1.04188	1.01557	1.09224	1.0373	0.961584	0.982848	0.988687	1.03052	1.00738	1.01891	0.972761	1.02687	0.996008	1.00772	1.00565	1.00804	0.99732	0.972473	0.985926	1
C01	20_Zido_144h	1.01175	1.01774	1.0057	1.11404	NA	NA	NA	NA	1.02556	1.03554	1.01262	1.0152	NA	NA	NA	NA	0.990261	0.993574	0.972763	0.973262	NA	NA	NA	NA	1.014
C02	20_Zido_144h	1.00572	1.02703	1.06282	1.15197	NA	NA	NA	NA	1.04311	1.0288	1.02153	1.03843	NA	NA	NA	NA	1.00544	1.01275	0.999338	0.987894	NA	NA	NA	NA	1.03207
C03	20_Zido_144h	1.0035	1.0197	1.043	1.12708	NA	NA	NA	NA	1.03832	1.03638	1.00719	1.00816	NA	NA	NA	NA	1.0137	1.01883	0.998399	1.00971	NA	NA	NA	NA	1.027
C04	20_Zido_144h	1.00164	1.02346	1.00191	1.13815	NA	NA	NA	NA	1.05413	1.03743	1.03703	1.03328	NA	NA	NA	NA	1.00841	0.996356	0.987238	0.99903	NA	NA	NA	NA	1.02651
C05	20_Zido_144h	1.02276	1.07261	1.02375	1.16484	NA	NA	NA	NA	1.06184	1.03544	1.02425	1.03279	NA	NA	NA	NA	1.0328	1.00754	0.980777	0.979756	NA	NA	NA	NA	1.0366
C06	20_Zido_144h	1.02671	1.08975	1.04377	1.06423	NA	NA	NA	NA	1.04086	1.05734	1.04663	1.03724	NA	NA	NA	NA	1.00101	0.987238	0.985287	0.994455	NA	NA	NA	NA	1.03121
C07	20_Zido_144h	1.01437	1.0746	1.03166	1.20442	NA	NA	NA	NA	1.03722	1.03933	1.02846	1.0519	NA	NA	NA	NA	0.98654	0.976152	0.979349	0.951662	NA	NA	NA	NA	1.03131
C08	20_Zido_144h	1.01203	1.0657	1.02316	1.1519	NA	NA	NA	NA	1.08815	1.0558	1.07944	1.07359	NA	NA	NA	NA	1.00145	0.975412	0.990726	0.968354	NA	NA	NA	NA	1.04048
C09	20_Zido_144h	1.02076	1.08132	1.04272	1.18237	NA	NA	NA	NA	1.10024	1.0617	1.06224	1.0736	NA	NA	NA	NA	1.03291	1.00179	1.02014	0.994588	NA	NA	NA	NA	1.0562
C10	20_Zido_144h	1.0095	1.07728	1.06469	1.17842	NA	NA	NA	NA	1.11047	1.04473	1.07463	1.08181	NA	NA	NA	NA	1.03874	1.00165	1.01684	1.01522	NA	NA	NA	NA	1.0595
C00	21_Efa_1h	0.979011	0.972268	0.985313	0.97444	1.02955	1.01716	1.028	1.01426	1.09871	1.048	1.04053	0.924763	0.990902	0.891563	1.0498	0.955739	0.973579	0.982166	0.989412	1.01833	1.01377	1.02101	1.01321	0.988525	1
C01	21_Efa_1h	1.08295	1.03222	0.998341	1.00025	NA	NA	NA	NA	1.19066	1.0641	1.09947	1.10673	NA	NA	NA	NA	1.00886	1.01494	1.03401	0.992938	NA	NA	NA	NA	1.05212
C02	21_Efa_1h	1.06328	1.0516	0.878147	0.89068	NA	NA	NA	NA	1.17158	1.14092	1.13428	1.12094	NA	NA	NA	NA	1.02173	0.979029	0.999362	0.974509	NA	NA	NA	NA	1.0355
C03	21_Efa_1h	1.03472	1.06455	0.969726	1.02545	NA	NA	NA	NA	1.11155	0.986682	1.10194	1.07136	NA	NA	NA	NA	0.989607	0.931573	0.985216	0.97055	NA	NA	NA	NA	1.02024
C04	21_Efa_1h	0.967555	0.982683	0.963054	0.979188	NA	NA	NA	NA	1.06454	1.06356	1.04638	0.997437	NA	NA	NA	NA	0.934731	0.918919	0.940592	0.962179	NA	NA	NA	NA	0.985069
C05	21_Efa_1h	0.837652	0.734916	0.822577	0.859365	NA	NA	NA	NA	1.0529	1.00858	1.01905	0.915593	NA	NA	NA	NA	0.928155	0.86891	0.857338	0.92238	NA	NA	NA	NA	0.902285
C06	21_Efa_1h	0.185613	0.22669	0.29241	0.212498	NA	NA	NA	NA	0.871604	0.811784	0.701827	0.819973	NA	NA	NA	NA	0.529509	0.429599	0.471735	0.719034	NA	NA	NA	NA	0.52269
C07	21_Efa_1h	0.10256	0.153716	0.153645	0.0834598	NA	NA	NA	NA	0.555134	0.61452	0.49179	0.442451	NA	NA	NA	NA	0.365833	0.337995	0.382185	0.51506	NA	NA	NA	NA	0.349862
C08	21_Efa_1h	0.0610768	0.0961871	0.10902	0.0337158	NA	NA	NA	NA	0.242872	0.227875	0.220325	0.111246	NA	NA	NA	NA	0.219634	0.130214	0.260104	0.255259	NA	NA	NA	NA	0.163961
C09	21_Efa_1h	0.077564	0.0598058	0.0319506	0.0108914	NA	NA	NA	NA	0.113128	0.130452	0.127281	0.0981641	NA	NA	NA	NA	0.102506	0.0361874	0.156776	0.124288	NA	NA	NA	NA	0.0890828
C10	21_Efa_1h	0.055534	0.047308	0.0426831	0.00840247	NA	NA	NA	NA	0.0865422	0.0635837	0.0578925	0.0320028	NA	NA	NA	NA	0.0465267	0.0102095	0.0599159	0.0674432	NA	NA	NA	NA	0.0481703
C00	22_Efa_24h	1.05194	1.00281	0.999642	1.0113	1.04422	1.01215	0.868484	1.00945	1.00121	1.08288	1.04054	1.01843	0.911859	0.974268	0.986587	0.98422	1.02567	1.01522	1.02266	1.04062	1.00175	0.984153	0.936838	0.973081	1
C01	22_Efa_24h	0.963537	0.960251	1.00779	0.915621	NA	NA	NA	NA	0.975831	1.00356	0.995207	0.971662	NA	NA	NA	NA	1.02695	0.999896	1.00516	0.992665	NA	NA	NA	NA	0.984844
C02	22_Efa_24h	1.01776	0.942628	0.948756	0.971382	NA	NA	NA	NA	0.972846	0.998214	1.00518	0.988351	NA	NA	NA	NA	1.01763	1.02498	1.00311	0.981126	NA	NA	NA	NA	0.989331
C03	22_Efa_24h	1.02576	1.03513	0.9857	0.98568	NA	NA	NA	NA	1.00104	1.07721	1.01819	0.995885	NA	NA	NA	NA	1.00493	0.993322	1.01491	0.986091	NA	NA	NA	NA	1.01032
C04	22_Efa_24h	1.05174	1.0053	1.07951	0.975033	NA	NA	NA	NA	0.98317	0.944187	1.02343	1.03684	NA	NA	NA	NA	0.970867	0.978306	0.977026	0.966594	NA	NA	NA	NA	0.999334
C05	22_Efa_24h	0.974391	0.960192	1.04982	0.990525	NA	NA	NA	NA	0.974655	1.04518	1.03545	0.996964	NA	NA	NA	NA	0.934831	0.949173	0.928932	0.905595	NA	NA	NA	NA	0.978809
C06	22_Efa_24h	0.0412164	0.422988	0.928863	0.958327	NA	NA	NA	NA	0.648363	0.651914	0.669317	0.730081	NA	NA	NA	NA	0.628382	0.509965	0.609318	0.621774	NA	NA	NA	NA	0.618376
C07	22_Efa_24h	0.0171003	0.0844457	0.341019	0.602349	NA	NA	NA	NA	0.0852167	0.214798	0.218394	0.209819	NA	NA	NA	NA	0.314373	0.0859975	0.0510691	0.107761	NA	NA	NA	NA	0.194362
C08	22_Efa_24h	0.0117423	0.00786436	0.0133013	0.00314772	NA	NA	NA	NA	0.00623047	0.00326783	0.00212893	0.00194283	NA	NA	NA	NA	0.00698914	0.00662584	0.00866722	0.00544945	NA	NA	NA	NA	0.00644645
C09	22_Efa_24h	0.0355031	0.0053679	0.0208598	0.00256554	NA	NA	NA	NA	0.00615603	0.00355814	0.00251601	0.00194283	NA	NA	NA	NA	0.00655664	0.00352917	0.00233548	0.00153969	NA	NA	NA	NA	0.00770253
C10	22_Efa_24h	0.00638424	0.00461797	0.0037299	0.00259514	NA	NA	NA	NA	0.00664732	0.00480126	0.00369957	0.00275421	NA	NA	NA	NA	0.00605494	0.00442876	0.00361567	0.00240468	NA	NA	NA	NA	0.00431114
C00	23_Efa_72h	1.06271	1.01245	1.05601	0.991141	1.06391	1.06577	1.02472	0.723293	0.98448	0.969801	0.968658	0.926203	1.06533	1.05214	1.01199	1.0214	1.04608	1.02469	1.03041	0.995873	0.978696	0.981131	0.987619	0.955496	1
C01	23_Efa_72h	1.08147	1.06408	1.05847	1.00501	NA	NA	NA	NA	1.06764	1.06273	1.04285	1.04654	NA	NA	NA	NA	1.01669	1.03123	1.02024	0.998011	NA	NA	NA	NA	1.04125
C02	23_Efa_72h	1.10701	1.0864	1.07385	1.01939	NA	NA	NA	NA	1.03997	1.05393	1.02207	1.04233	NA	NA	NA	NA	1.00442	1.04575	1.03547	0.988846	NA	NA	NA	NA	1.04329
C03	23_Efa_72h	1.12987	1.08102	1.08017	1.05425	NA	NA	NA	NA	1.05291	1.03032	1.01702	1.02732	NA	NA	NA	NA	1.00342	1.02036	1.00617	0.964977	NA	NA	NA	NA	1.03898
C04	23_Efa_72h	1.12139	1.13016	1.08696	1.05174	NA	NA	NA	NA	1.04319	1.03602	1.00888	0.978974	NA	NA	NA	NA	0.979904	1.00957	0.970405	0.949529	NA	NA	NA	NA	1.03056
C05	23_Efa_72h	1.06955	1.10017	1.06613	0.991452	NA	NA	NA	NA	1.05501	1.01786	1.00013	0.980548	NA	NA	NA	NA	0.994832	1.01127	0.939806	0.928429	NA	NA	NA	NA	1.01293
C06	23_Efa_72h	1.10248	1.11327	1.0578	1.01557	NA	NA	NA	NA	0.916845	0.961123	0.90947	0.881917	NA	NA	NA	NA	0.655457	0.798877	0.715837	0.75876	NA	NA	NA	NA	0.907283
C07	23_Efa_72h	1.00347	1.01349	0.838954	0.934941	NA	NA	NA	NA	0.808042	0.852223	0.788361	0.566431	NA	NA	NA	NA	0.114346	0.264402	0.303051	0.420966	NA	NA	NA	NA	0.659056
C08	23_Efa_72h	0.338179	0.157065	0.00492835	0.174319	NA	NA	NA	NA	0.0075913	0.00536985	0.0034041	0.00248515	NA	NA	NA	NA	0.0117673	0.0173814	0.0146487	0.0250218	NA	NA	NA	NA	0.0635134
C09	23_Efa_72h	0.156503	0.00469749	0.00300118	0.00398484	NA	NA	NA	NA	0.020033	0.00359588	0.00282077	0.00194977	NA	NA	NA	NA	0.0065436	0.00353206	0.00278847	0.00185898	NA	NA	NA	NA	0.0176091
C10	23_Efa_72h	0.00686557	0.0052897	0.00433615	0.00241901	NA	NA	NA	NA	0.00631277	0.00481049	0.0037557	0.0027089	NA	NA	NA	NA	0.00663655	0.00505642	0.0036436	0.00258398	NA	NA	NA	NA	0.0045349
C00	24_Efa_144h	1.0448	1.00665	1.00217	0.896763	1.09106	1.04332	0.980666	0.934575	0.981498	0.964971	0.998357	0.900212	1.02416	0.999012	1.04794	1.08385	1.03494	1.00855	1.03378	1.01121	0.991763	0.968547	0.975702	0.975513	1
C01	24_Efa_144h	1.11328	1.0724	1.03912	1.01381	NA	NA	NA	NA	1.00999	0.984026	0.988336	1.02875	NA	NA	NA	NA	1.0124	1.01135	1.00061	1.01354	NA	NA	NA	NA	1.02397
C02	24_Efa_144h	1.11533	1.08717	1.01304	1.00018	NA	NA	NA	NA	0.9974	0.99035	0.979584	1.01566	NA	NA	NA	NA	1.02929	1.02937	1.0019	1.01145	NA	NA	NA	NA	1.02256
C03	24_Efa_144h	1.11482	1.06624	1.00593	0.988936	NA	NA	NA	NA	1.01377	1.00143	0.982374	0.988507	NA	NA	NA	NA	1.01389	1.0155	1.03318	1.01586	NA	NA	NA	NA	1.02004
C04	24_Efa_144h	1.09044	1.04453	1.01365	0.980948	NA	NA	NA	NA	1.04568	0.986977	0.997823	0.991539	NA	NA	NA	NA	0.984772	0.968152	0.975727	0.963832	NA	NA	NA	NA	1.00367
C05	24_Efa_144h	1.04718	1.0297	0.986971	0.956583	NA	NA	NA	NA	1.00781	1.00669	0.994792	0.981004	NA	NA	NA	NA	0.899904	0.918499	0.886393	0.912023	NA	NA	NA	NA	0.968963
C06	24_Efa_144h	1.0163	0.997285	0.978148	0.936005	NA	NA	NA	NA	0.988417	0.931605	0.948404	0.871328	NA	NA	NA	NA	0.679759	0.648667	0.697186	0.655615	NA	NA	NA	NA	0.862393
C07	24_Efa_144h	0.923515	0.885472	0.856705	0.862185	NA	NA	NA	NA	0.801222	0.839291	0.822794	0.693137	NA	NA	NA	NA	0.0138111	0.0594445	0.0819562	0.0514911	NA	NA	NA	NA	0.574252
C08	24_Efa_144h	0.275217	0.221703	0.490927	0.465343	NA	NA	NA	NA	0.00828867	0.0181686	0.00572049	0.0304455	NA	NA	NA	NA	0.00626138	0.00714605	0.00233621	0.00297179	NA	NA	NA	NA	0.127877
C09	24_Efa_144h	0.0169317	0.323555	0.746776	0.226215	NA	NA	NA	NA	0.00635499	0.0179571	0.00286025	0.00209483	NA	NA	NA	NA	0.00620985	0.0033583	0.00228467	0.00182087	NA	NA	NA	NA	0.113035
C10	24_Efa_144h	0.00724203	0.00574125	0.00525778	0.003062	NA	NA	NA	NA	0.00655641	0.0143617	0.00720097	0.00273939	NA	NA	NA	NA	0.00670801	0.004681	0.00348713	0.00241351	NA	NA	NA	NA	0.0057876
C00	25_Etra_1h	1.02565	1.0645	0.96366	0.856348	0.969116	1.02582	1.03893	1.05599	0.941569	0.971754	0.986883	0.973652	1.01806	1.03319	1.02325	1.05163	1.02748	1.07061	1.00593	1.02235	0.993885	0.976747	0.977097	0.925903	1
C01	25_Etra_1h	1.01867	1.08531	1.07854	1.03189	NA	NA	NA	NA	0.991864	1.04051	1.00496	1.01342	NA	NA	NA	NA	1.05953	1.02665	0.989032	0.963785	NA	NA	NA	NA	1.02535
C02	25_Etra_1h	1.05015	1.07316	1.07172	1.06399	NA	NA	NA	NA	1.03707	1.02092	0.968295	0.988162	NA	NA	NA	NA	0.988508	0.995262	0.957839	0.971939	NA	NA	NA	NA	1.01558
C03	25_Etra_1h	0.911794	0.988429	0.977349	0.962433	NA	NA	NA	NA	1.02289	0.979121	0.995773	0.988331	NA	NA	NA	NA	0.921422	0.933314	0.912701	0.920329	NA	NA	NA	NA	0.959491
C04	25_Etra_1h	0.625725	0.618366	0.592722	0.584531	NA	NA	NA	NA	0.878155	0.841448	0.84532	0.843798	NA	NA	NA	NA	0.642742	0.588073	0.645037	0.606172	NA	NA	NA	NA	0.692674
C05	25_Etra_1h	0.312305	0.349354	0.401628	0.390477	NA	NA	NA	NA	0.406816	0.412511	0.433655	0.450815	NA	NA	NA	NA	0.486406	0.478756	0.464394	0.499872	NA	NA	NA	NA	0.423916
C06	25_Etra_1h	0.265177	0.281981	0.341826	0.354514	NA	NA	NA	NA	0.367798	0.372816	0.385728	0.404016	NA	NA	NA	NA	0.404982	0.447257	0.40002	0.439366	NA	NA	NA	NA	0.372123
C07	25_Etra_1h	0.182396	0.197565	0.294641	0.260144	NA	NA	NA	NA	0.338985	0.371895	0.367591	0.336598	NA	NA	NA	NA	0.448918	0.480614	0.407321	0.469116	NA	NA	NA	NA	0.346315
C08	25_Etra_1h	0.201061	0.212424	0.304707	0.270365	NA	NA	NA	NA	0.350506	0.331768	0.360186	0.371989	NA	NA	NA	NA	0.387669	0.386555	0.379953	0.388369	NA	NA	NA	NA	0.328796
C09	25_Etra_1h	0.163787	0.190445	0.279768	0.310825	NA	NA	NA	NA	0.330546	0.304966	0.33143	0.352987	NA	NA	NA	NA	0.387713	0.454427	0.399364	0.425617	NA	NA	NA	NA	0.327656
C10	25_Etra_1h	0.157161	0.186216	0.229876	0.289594	NA	NA	NA	NA	0.298614	0.331223	0.34374	0.319288	NA	NA	NA	NA	0.407976	0.470056	0.379428	0.453487	NA	NA	NA	NA	0.322222
C00	26_Etra_24h	1.02218	1.06433	1.05202	1.03404	0.951324	0.930581	0.96747	0.978054	0.550221	1.06229	1.04318	1.02698	1.09692	1.11179	1.03412	1.0745	1.00697	1.08752	1.09506	1.01253	0.735598	1.00566	1.01265	1.04401	1
C01	26_Etra_24h	1.13633	1.15032	1.1155	1.17083	NA	NA	NA	NA	1.09582	1.09579	1.05564	1.09911	NA	NA	NA	NA	1.05442	1.06198	1.04809	0.597271	NA	NA	NA	NA	1.05676
C02	26_Etra_24h	1.12788	1.07986	1.12545	1.11093	NA	NA	NA	NA	1.07271	1.10246	1.06024	1.04592	NA	NA	NA	NA	0.447241	0.986152	1.00735	1.01585	NA	NA	NA	NA	1.01517
C03	26_Etra_24h	1.09065	1.08944	1.08831	1.08155	NA	NA	NA	NA	1.06234	1.09149	1.04455	1.03198	NA	NA	NA	NA	0.899388	0.993323	0.979636	0.976734	NA	NA	NA	NA	1.03578
C04	26_Etra_24h	1.04269	1.02049	1.03416	1.04139	NA	NA	NA	NA	1.02969	1.04702	1.00493	1.04419	NA	NA	NA	NA	0.842938	0.913337	0.933128	0.879448	NA	NA	NA	NA	0.986118
C05	26_Etra_24h	0.938867	0.921923	0.928556	0.927276	NA	NA	NA	NA	0.92178	0.930846	0.933098	0.945602	NA	NA	NA	NA	0.465085	0.836872	0.828053	0.814891	NA	NA	NA	NA	0.866071
C06	26_Etra_24h	0.891985	0.878128	0.896035	0.884236	NA	NA	NA	NA	0.791325	0.803635	0.821709	0.805754	NA	NA	NA	NA	0.778998	0.75404	0.761024	0.739399	NA	NA	NA	NA	0.817189
C07	26_Etra_24h	0.78027	0.763051	0.771568	0.76003	NA	NA	NA	NA	0.680691	0.715994	0.62407	0.657032	NA	NA	NA	NA	0.39388	0.664655	0.675983	0.657166	NA	NA	NA	NA	0.678699
C08	26_Etra_24h	0.773001	0.719563	0.773001	0.74811	NA	NA	NA	NA	0.618974	0.670025	0.627226	0.602278	NA	NA	NA	NA	0.649677	0.642206	0.627546	0.639023	NA	NA	NA	NA	0.674219
C09	26_Etra_24h	0.618366	0.546418	0.550807	0.555897	NA	NA	NA	NA	0.132396	0.184913	0.140825	0.15001	NA	NA	NA	NA	0.515862	0.50182	0.521854	0.539116	NA	NA	NA	NA	0.41319
C10	26_Etra_24h	0.332695	0.310365	0.332082	0.340828	NA	NA	NA	NA	0.0397025	0.0350212	0.0409025	0.0361471	NA	NA	NA	NA	0.368267	0.362538	0.390997	0.400265	NA	NA	NA	NA	0.249151
C00	27_Etra_72h	0.949307	0.993591	1.01561	0.982016	0.929898	1.0521	1.02677	1.05071	0.962184	0.984541	1.01939	0.983539	0.975123	1.06151	1.00607	1.00764	1.07208	1.02627	1.02732	1.04667	0.968365	1.00061	0.938597	0.920096	1
C01	27_Etra_72h	1.08125	1.05454	1.08177	1.05843	NA	NA	NA	NA	0.981364	1.02136	1.016	0.977156	NA	NA	NA	NA	1.00214	0.977687	0.953167	0.930539	NA	NA	NA	NA	1.01128
C02	27_Etra_72h	0.994458	1.05114	1.05252	1.01372	NA	NA	NA	NA	0.964617	1.01018	1.00481	0.994947	NA	NA	NA	NA	0.936253	0.913713	0.91297	0.891673	NA	NA	NA	NA	0.978416
C03	27_Etra_72h	0.98074	1.02429	1.042	0.997518	NA	NA	NA	NA	0.925269	0.978286	0.973835	0.971001	NA	NA	NA	NA	0.917212	0.913207	0.860243	0.847044	NA	NA	NA	NA	0.952554
C04	27_Etra_72h	0.896702	0.939262	0.937157	0.932519	NA	NA	NA	NA	0.905431	0.938939	0.974593	0.944206	NA	NA	NA	NA	0.817425	0.835703	0.79529	0.816202	NA	NA	NA	NA	0.894452
C05	27_Etra_72h	0.861596	0.886559	0.906855	0.87475	NA	NA	NA	NA	0.810818	0.835251	0.8529	0.848377	NA	NA	NA	NA	0.802511	0.799525	0.747832	0.724494	NA	NA	NA	NA	0.829289
C06	27_Etra_72h	0.863983	0.851405	0.867696	0.861665	NA	NA	NA	NA	0.743244	0.799954	0.805021	0.800598	NA	NA	NA	NA	0.768872	0.757538	0.724899	0.712727	NA	NA	NA	NA	0.796467
C07	27_Etra_72h	0.779352	0.818511	0.834324	0.799618	NA	NA	NA	NA	0.713257	0.74572	0.762438	0.75584	NA	NA	NA	NA	0.715341	0.740037	0.681568	0.653894	NA	NA	NA	NA	0.749992
C08	27_Etra_72h	0.732554	0.77903	0.810073	0.780599	NA	NA	NA	NA	0.68974	0.718467	0.729231	0.723091	NA	NA	NA	NA	0.697644	0.721711	0.642621	0.647768	NA	NA	NA	NA	0.722711
C09	27_Etra_72h	0.688377	0.680504	0.719478	0.698159	NA	NA	NA	NA	0.265731	0.319406	0.303232	0.298423	NA	NA	NA	NA	0.636028	0.653678	0.599208	0.624302	NA	NA	NA	NA	0.540544
C10	27_Etra_72h	0.501867	0.620815	0.611043	0.585427	NA	NA	NA	NA	0.0700504	0.0901466	0.0946124	0.0940398	NA	NA	NA	NA	0.589441	0.570453	0.557552	0.560031	NA	NA	NA	NA	0.412123
C00	28_Etra_144h	0.944318	0.956808	0.935416	0.904418	1.01437	1.16231	1.01764	1.06473	0.959773	0.975941	1.03372	1.02799	0.954502	0.961031	1.02637	1.06068	1.06762	1.00843	1.00677	0.939588	1.03715	0.996721	0.983879	0.959846	1
C01	28_Etra_144h	1.00137	1.08658	1.05032	1.07515	NA	NA	NA	NA	0.930094	0.968652	0.99915	0.996835	NA	NA	NA	NA	0.984806	0.979628	0.975503	0.951964	NA	NA	NA	NA	1
C02	28_Etra_144h	1.07302	1.03908	1.04426	1.05321	NA	NA	NA	NA	0.938832	0.979372	0.993938	1.00434	NA	NA	NA	NA	0.985874	0.943037	0.948932	0.926579	NA	NA	NA	NA	0.994207
C03	28_Etra_144h	0.989584	1.05844	1.04427	1.0387	NA	NA	NA	NA	0.899288	0.934772	0.970492	0.964462	NA	NA	NA	NA	0.971044	0.907406	0.961408	0.89949	NA	NA	NA	NA	0.969946
C04	28_Etra_144h	0.934351	0.96539	0.98853	0.979607	NA	NA	NA	NA	0.903111	0.918187	0.954229	0.955736	NA	NA	NA	NA	0.906037	0.870606	0.894689	0.847985	NA	NA	NA	NA	0.926538
C05	28_Etra_144h	0.925335	0.950067	0.936119	0.940141	NA	NA	NA	NA	0.801587	0.850853	0.858629	0.870346	NA	NA	NA	NA	0.855108	0.808989	0.857162	0.793908	NA	NA	NA	NA	0.870687
C06	28_Etra_144h	0.906444	0.949529	0.93524	0.937835	NA	NA	NA	NA	0.747323	0.765783	0.808864	0.805267	NA	NA	NA	NA	0.834357	0.767455	0.809106	0.755038	NA	NA	NA	NA	0.835187
C07	28_Etra_144h	0.895888	0.892951	0.911583	0.928509	NA	NA	NA	NA	0.676333	0.702212	0.741981	0.752832	NA	NA	NA	NA	0.754495	0.715515	0.741543	0.698982	NA	NA	NA	NA	0.784402
C08	28_Etra_144h	0.883139	0.926472	0.900571	0.88682	NA	NA	NA	NA	0.682862	0.698402	0.715639	0.739192	NA	NA	NA	NA	0.766845	0.715031	0.707165	0.678457	NA	NA	NA	NA	0.77505
C09	28_Etra_144h	0.802046	0.880792	0.845079	0.841678	NA	NA	NA	NA	0.310103	0.34079	0.370302	0.430751	NA	NA	NA	NA	0.694706	0.671877	0.692894	0.630918	NA	NA	NA	NA	0.625995
C10	28_Etra_144h	0.716631	0.86916	0.744403	0.752613	NA	NA	NA	NA	0.143216	0.189063	0.202299	0.183341	NA	NA	NA	NA	0.65905	0.633131	0.626918	0.581376	NA	NA	NA	NA	0.5251
C00	29_Nevi_1h	1.07461	0.991186	1.02385	1.07016	1.02408	0.92404	0.887064	1.005	0.996361	0.94824	0.950215	0.973866	1.05393	0.957149	1.02271	1.09752	1.08046	0.894082	0.92822	1.08089	1.01142	0.943335	0.99159	1.07001	1
C01	29_Nevi_1h	1.13074	1.0785	1.07801	1.08685	NA	NA	NA	NA	1.02018	0.993659	1.00031	1.0741	NA	NA	NA	NA	1.05492	0.984532	1.01654	1.08686	NA	NA	NA	NA	1.05043
C02	29_Nevi_1h	1.17581	1.06683	0.983755	1.087	NA	NA	NA	NA	1.01537	0.964156	0.983147	1.03598	NA	NA	NA	NA	1.14767	1.00075	0.997389	1.07837	NA	NA	NA	NA	1.04469
C03	29_Nevi_1h	1.10815	1.03284	1.08532	1.09168	NA	NA	NA	NA	1.01446	1.0106	0.978879	1.06409	NA	NA	NA	NA	1.12977	0.983164	0.963988	1.07841	NA	NA	NA	NA	1.04511
C04	29_Nevi_1h	1.10659	1.12407	1.07989	1.06625	NA	NA	NA	NA	1.02512	1.006	1.00738	1.05637	NA	NA	NA	NA	1.12094	0.990613	0.932542	1.06443	NA	NA	NA	NA	1.04835
C05	29_Nevi_1h	1.11163	1.08994	1.10093	1.10657	NA	NA	NA	NA	1.02329	1.00518	1.0046	1.07078	NA	NA	NA	NA	1.08245	1.02708	0.90405	1.08065	NA	NA	NA	NA	1.05059
C06	29_Nevi_1h	1.06695	1.09643	1.09375	1.09407	NA	NA	NA	NA	0.992745	0.945743	0.979718	1.0426	NA	NA	NA	NA	1.09611	1.03114	0.929784	1.10091	NA	NA	NA	NA	1.03916
C07	29_Nevi_1h	1.11522	1.05224	1.09197	1.11311	NA	NA	NA	NA	1.01431	0.989577	0.995783	1.06955	NA	NA	NA	NA	1.10715	0.943748	0.990548	1.09216	NA	NA	NA	NA	1.04795
C08	29_Nevi_1h	1.11528	1.09074	1.05129	1.12076	NA	NA	NA	NA	1.01647	0.976997	0.986763	1.05002	NA	NA	NA	NA	1.11069	0.991438	0.930327	1.07833	NA	NA	NA	NA	1.04326
C09	29_Nevi_1h	1.11422	1.04894	1.08608	1.10498	NA	NA	NA	NA	1.00374	1.0174	0.983874	1.03993	NA	NA	NA	NA	1.09142	0.997866	1.01607	1.08293	NA	NA	NA	NA	1.04895
C10	29_Nevi_1h	1.16426	1.09174	1.0772	1.08587	NA	NA	NA	NA	0.970549	0.97873	0.976233	1.02053	NA	NA	NA	NA	1.0813	0.950871	1.00219	1.06951	NA	NA	NA	NA	1.03908
C00	30_Nevi_24h	1.05842	0.984633	1.00893	0.950859	1.00586	0.981411	0.935505	1.07438	0.984604	0.999268	0.9777	0.909162	1.05541	1.02711	1.00359	1.04316	0.996076	0.990304	1.00613	0.983625	1.00365	1.01865	0.99933	1.00224	1
C01	30_Nevi_24h	1.12131	1.13346	1.13177	1.14879	NA	NA	NA	NA	1.0284	1.05508	1.03442	1.01824	NA	NA	NA	NA	1.01697	1.01738	1.00217	1.04216	NA	NA	NA	NA	1.06251
C02	30_Nevi_24h	1.17024	1.14011	1.10474	1.07856	NA	NA	NA	NA	1.08033	1.05373	1.03408	1.05252	NA	NA	NA	NA	1.00562	0.99724	1.01375	1.04792	NA	NA	NA	NA	1.0649
C03	30_Nevi_24h	1.19554	1.17734	1.07468	1.08807	NA	NA	NA	NA	1.08551	1.08808	1.0668	1.04574	NA	NA	NA	NA	0.999296	1.02701	1.00243	1.02613	NA	NA	NA	NA	1.07305
C04	30_Nevi_24h	1.20773	1.19096	1.06762	1.07817	NA	NA	NA	NA	1.10991	1.09238	1.06102	1.02613	NA	NA	NA	NA	0.990921	1.01653	1.00645	0.996795	NA	NA	NA	NA	1.07039
C05	30_Nevi_24h	1.21784	1.20053	1.085	1.08524	NA	NA	NA	NA	1.13053	1.10084	1.07831	1.05633	NA	NA	NA	NA	1.02809	1.00877	0.994586	0.999159	NA	NA	NA	NA	1.0821
C06	30_Nevi_24h	1.19171	1.2088	1.17182	1.16996	NA	NA	NA	NA	1.09358	1.10225	1.05749	1.05264	NA	NA	NA	NA	1.00303	0.999535	1.01337	1.01663	NA	NA	NA	NA	1.09007
C07	30_Nevi_24h	1.19684	1.17735	1.08899	1.16167	NA	NA	NA	NA	1.12516	1.05568	1.08715	0.997232	NA	NA	NA	NA	0.988609	0.933546	0.971362	0.996281	NA	NA	NA	NA	1.06499
C08	30_Nevi_24h	1.20533	1.14067	1.10267	1.19651	NA	NA	NA	NA	1.11777	1.11678	1.05233	1.07139	NA	NA	NA	NA	0.987923	1.00654	1.00154	0.988283	NA	NA	NA	NA	1.08231
C09	30_Nevi_24h	1.18878	1.12333	1.10407	1.1555	NA	NA	NA	NA	1.07551	1.07626	1.03174	1.01352	NA	NA	NA	NA	0.969495	0.950656	0.970728	0.979018	NA	NA	NA	NA	1.05322
C10	30_Nevi_24h	1.14213	1.0763	1.06253	1.11434	NA	NA	NA	NA	1.0939	1.0711	1.02759	1.01659	NA	NA	NA	NA	0.96076	0.978812	0.93889	0.959579	NA	NA	NA	NA	1.03688
C00	31_Nevi_72h	1.09142	1.01601	0.980969	0.915677	1.02841	1.03572	1.00034	0.93145	1.02665	1.0232	0.992247	0.969959	1.00573	1.03905	0.98964	0.953518	1.01336	0.998186	1.02861	1.02464	0.950731	0.995651	0.994539	0.994285	1
C01	31_Nevi_72h	1.15334	1.1012	1.06614	0.984109	NA	NA	NA	NA	1.03096	1.07004	0.991825	0.955582	NA	NA	NA	NA	1.04632	1.01969	1.01139	1.03059	NA	NA	NA	NA	1.03843
C02	31_Nevi_72h	1.16518	1.10324	1.07264	1.0272	NA	NA	NA	NA	1.05882	1.04737	1.03664	1.00157	NA	NA	NA	NA	1.01259	1.04967	1.02812	1.04167	NA	NA	NA	NA	1.05373
C03	31_Nevi_72h	1.20755	1.146	1.11705	1.03411	NA	NA	NA	NA	1.08809	1.07183	1.05528	1.0249	NA	NA	NA	NA	1.04375	1.0283	1.01813	1.02275	NA	NA	NA	NA	1.07148
C04	31_Nevi_72h	1.17279	1.11493	1.14334	1.01424	NA	NA	NA	NA	1.08045	1.09082	1.04472	0.993211	NA	NA	NA	NA	1.00542	1.0485	1.0469	1.03675	NA	NA	NA	NA	1.066
C05	31_Nevi_72h	1.19805	1.11871	1.11954	1.01607	NA	NA	NA	NA	1.08756	1.05872	1.051	0.996481	NA	NA	NA	NA	1.03673	1.02756	1.01859	1.03786	NA	NA	NA	NA	1.06391
C06	31_Nevi_72h	1.19999	1.16252	1.12869	1.02879	NA	NA	NA	NA	1.07936	1.04633	1.04784	1.00674	NA	NA	NA	NA	1.00651	0.998248	1.00127	0.991645	NA	NA	NA	NA	1.05816
C07	31_Nevi_72h	1.1548	1.10961	1.11544	1.011	NA	NA	NA	NA	1.05031	1.0347	1.01304	0.973138	NA	NA	NA	NA	0.988153	0.952352	0.964031	0.968181	NA	NA	NA	NA	1.0279
C08	31_Nevi_72h	1.15326	1.11521	1.04391	0.989481	NA	NA	NA	NA	1.05661	1.02927	1.01386	0.969296	NA	NA	NA	NA	0.943127	0.959819	0.976294	0.993744	NA	NA	NA	NA	1.02032
C09	31_Nevi_72h	1.08572	1.04513	0.983034	0.945919	NA	NA	NA	NA	1.0106	0.968572	0.979769	0.951182	NA	NA	NA	NA	0.901772	0.869183	0.89666	0.857193	NA	NA	NA	NA	0.957895
C10	31_Nevi_72h	1.01876	0.98945	0.945971	0.879281	NA	NA	NA	NA	1.00007	0.948876	0.951981	0.925563	NA	NA	NA	NA	0.831164	0.850503	0.884074	0.862996	NA	NA	NA	NA	0.924057
C00	32_Nevi_144h	0.950714	0.881327	0.914626	0.774679	1.18875	1.2102	1.07126	1.00845	1.012	1.0507	1.03989	0.983249	0.979478	0.980571	0.995234	0.958871	0.994767	0.959051	1.04817	0.978617	0.995662	1.01194	1.03491	0.976874	1
C01	32_Nevi_144h	1.05286	1.07838	1.02384	1.02767	NA	NA	NA	NA	0.977317	0.994021	0.986179	0.94631	NA	NA	NA	NA	0.980561	0.99192	0.969203	0.972035	NA	NA	NA	NA	1.00002
C02	32_Nevi_144h	1.09702	1.06137	1.04593	1.03284	NA	NA	NA	NA	1.00987	1.01871	1.01617	0.969475	NA	NA	NA	NA	0.984832	1.0041	0.986287	0.992262	NA	NA	NA	NA	1.01824
C03	32_Nevi_144h	1.13552	1.12895	1.09369	1.06425	NA	NA	NA	NA	0.992544	0.985459	0.969595	0.941002	NA	NA	NA	NA	0.967709	0.984109	0.99367	0.983432	NA	NA	NA	NA	1.01999
C04	32_Nevi_144h	1.13887	1.11923	1.0874	1.0815	NA	NA	NA	NA	1.01715	1.00771	1.02768	0.969679	NA	NA	NA	NA	0.993639	0.979675	0.994386	1.00001	NA	NA	NA	NA	1.03474
C05	32_Nevi_144h	1.14263	1.13084	1.08454	1.04661	NA	NA	NA	NA	0.987212	0.999389	1.01537	0.94978	NA	NA	NA	NA	0.950096	0.954593	0.968067	0.95548	NA	NA	NA	NA	1.01538
C06	32_Nevi_144h	1.1301	1.12272	1.07236	1.02954	NA	NA	NA	NA	0.979058	0.98445	0.9985	0.934073	NA	NA	NA	NA	0.912069	0.901636	0.901574	0.905184	NA	NA	NA	NA	0.989272
C07	32_Nevi_144h	1.10054	1.07638	1.0575	1.00292	NA	NA	NA	NA	0.936102	0.952014	0.964275	0.921848	NA	NA	NA	NA	0.923715	0.870105	0.879309	0.864628	NA	NA	NA	NA	0.962445
C08	32_Nevi_144h	1.09223	1.06448	1.0516	0.988631	NA	NA	NA	NA	0.97076	0.956938	0.980739	0.922773	NA	NA	NA	NA	0.917764	0.863469	0.873474	0.846268	NA	NA	NA	NA	0.960761
C09	32_Nevi_144h	1.06245	1.01699	0.970559	0.912999	NA	NA	NA	NA	0.904351	0.904147	0.925979	0.873788	NA	NA	NA	NA	0.780281	0.755246	0.770657	0.751169	NA	NA	NA	NA	0.885718
C10	32_Nevi_144h	0.970458	0.942479	0.934652	0.829087	NA	NA	NA	NA	0.907101	0.893279	0.907822	0.863269	NA	NA	NA	NA	0.726881	0.730693	0.744984	0.730724	NA	NA	NA	NA	0.848452
C00	33_Enfu_1h	1.00682	0.988237	1.02877	0.982919	0.976148	0.936441	1.0092	1.07146	1.08097	1.03731	1.0429	1.02284	1.02416	0.920548	0.841468	1.02979	0.85178	1.03871	1.02299	1.03259	0.878442	1.05731	1.09245	1.02573	1
C01	33_Enfu_1h	1.08417	1.10125	1.12207	1.11026	NA	NA	NA	NA	1.03109	1.07696	1.05349	1.0655	NA	NA	NA	NA	0.864934	1.04336	1.05328	1.04133	NA	NA	NA	NA	1.05398
C02	33_Enfu_1h	1.09729	1.09256	1.10937	1.10519	NA	NA	NA	NA	1.04754	1.08746	1.06216	1.07511	NA	NA	NA	NA	0.892656	1.05881	1.03062	1.02923	NA	NA	NA	NA	1.05733
C03	33_Enfu_1h	1.09008	1.10103	1.12015	1.10223	NA	NA	NA	NA	1.03185	1.06888	1.0656	1.07557	NA	NA	NA	NA	0.933208	1.05528	1.00984	1.01425	NA	NA	NA	NA	1.05566
C04	33_Enfu_1h	1.0702	1.11753	1.10365	1.09186	NA	NA	NA	NA	1.06565	1.09418	1.09851	1.07642	NA	NA	NA	NA	0.907076	1.07317	1.0395	1.04442	NA	NA	NA	NA	1.06518
C05	33_Enfu_1h	1.06758	1.11064	1.11629	1.08778	NA	NA	NA	NA	1.02693	1.06372	1.06706	1.05676	NA	NA	NA	NA	0.921496	1.04645	1.0255	1.03659	NA	NA	NA	NA	1.05223
C06	33_Enfu_1h	1.0662	1.09973	1.13859	1.11977	NA	NA	NA	NA	1.01941	1.07067	1.05915	1.0361	NA	NA	NA	NA	0.973967	1.05257	1.01155	1.0079	NA	NA	NA	NA	1.05463
C07	33_Enfu_1h	1.05288	1.08269	1.10762	1.10043	NA	NA	NA	NA	1.01553	1.05174	1.08619	1.03653	NA	NA	NA	NA	0.907811	1.05819	1.03533	1.00596	NA	NA	NA	NA	1.04507
C08	33_Enfu_1h	1.06982	1.08189	1.12269	1.093	NA	NA	NA	NA	1.03085	1.06068	1.03618	1.02212	NA	NA	NA	NA	0.905428	1.05825	1.03962	1.03041	NA	NA	NA	NA	1.04591
C09	33_Enfu_1h	1.07149	1.12153	1.09793	1.10369	NA	NA	NA	NA	1.03757	1.07628	1.08127	1.07746	NA	NA	NA	NA	0.926734	1.06419	1.02879	1.05316	NA	NA	NA	NA	1.06168
C10	33_Enfu_1h	1.09472	1.1233	1.11282	1.07766	NA	NA	NA	NA	1.02472	1.07657	1.09396	1.03943	NA	NA	NA	NA	0.874704	1.05351	1.0574	1.03229	NA	NA	NA	NA	1.05509
C00	34_Enfu_24h	0.79792	1.01832	0.960611	1.06073	0.975597	1.01414	1.04147	1.13121	0.980973	1.01117	0.952597	0.990282	0.991981	1.01892	1.04995	1.00411	0.965719	0.967993	0.991686	1.01357	1.02916	0.981662	1.01776	1.03245	1
C01	34_Enfu_24h	1.1114	1.17046	1.11035	1.21259	NA	NA	NA	NA	0.966371	0.982981	1.00922	0.997696	NA	NA	NA	NA	1.02328	1.02412	1.02843	1.07632	NA	NA	NA	NA	1.05944
C02	34_Enfu_24h	1.12022	1.17135	1.14185	1.213	NA	NA	NA	NA	1.01775	1.01039	1.00399	1.00849	NA	NA	NA	NA	1.00752	1.03631	1.02629	1.06321	NA	NA	NA	NA	1.06836
C03	34_Enfu_24h	1.08813	1.14932	1.12961	1.19569	NA	NA	NA	NA	0.975638	1.02078	0.957189	0.97224	NA	NA	NA	NA	1.05572	1.0298	1.02379	1.09023	NA	NA	NA	NA	1.05735
C04	34_Enfu_24h	1.1251	1.17174	1.14323	1.22524	NA	NA	NA	NA	1.02842	0.985438	1.03163	1.01189	NA	NA	NA	NA	1.01099	1.04272	1.0014	1.08984	NA	NA	NA	NA	1.0723
C05	34_Enfu_24h	1.12118	1.08403	1.1304	1.23973	NA	NA	NA	NA	1.00174	1.00726	1.02641	0.9958	NA	NA	NA	NA	1.02311	1.03492	1.03388	1.07758	NA	NA	NA	NA	1.06467
C06	34_Enfu_24h	1.10983	1.13314	1.15483	1.22971	NA	NA	NA	NA	0.976354	0.976228	1.0326	1.00814	NA	NA	NA	NA	1.02607	1.02801	1.00664	1.04629	NA	NA	NA	NA	1.06065
C07	34_Enfu_24h	1.10758	1.14708	1.14909	1.25411	NA	NA	NA	NA	1.0169	0.97978	1.00795	1.0124	NA	NA	NA	NA	0.992194	0.999106	0.974794	1.06146	NA	NA	NA	NA	1.05854
C08	34_Enfu_24h	1.11021	1.1679	1.15743	1.23628	NA	NA	NA	NA	0.994621	1.00282	1.02207	1.01456	NA	NA	NA	NA	1.01421	1.03759	0.980094	1.0778	NA	NA	NA	NA	1.06797
C09	34_Enfu_24h	1.10146	1.13611	1.13911	1.22078	NA	NA	NA	NA	0.961373	0.985256	0.988218	1.00392	NA	NA	NA	NA	0.993497	1.01083	1.00401	1.0599	NA	NA	NA	NA	1.05037
C10	34_Enfu_24h	1.07547	1.0986	1.1299	1.19997	NA	NA	NA	NA	0.968969	1.00912	1.01075	0.992093	NA	NA	NA	NA	0.983693	0.997693	1.00622	1.02428	NA	NA	NA	NA	1.0414
C00	35_Enfu_72h	0.950736	0.974835	0.985636	0.938803	1.05709	1.04043	1.04023	1.01224	0.934827	0.997649	0.961948	0.993146	0.995217	1.04576	1.03259	1.03886	1.05268	1.01896	1.02676	0.954165	0.982002	1.00367	1.00049	0.961282	1
C01	35_Enfu_72h	1.1442	1.09654	1.05648	1.08945	NA	NA	NA	NA	1.00547	1.06807	1.03116	1.05865	NA	NA	NA	NA	1.03564	1.02386	1.02359	0.983202	NA	NA	NA	NA	1.05136
C02	35_Enfu_72h	1.07676	1.09006	1.07414	1.05291	NA	NA	NA	NA	1.04648	1.10827	1.04681	1.07418	NA	NA	NA	NA	1.04916	1.00842	1.04509	1.01561	NA	NA	NA	NA	1.05732
C03	35_Enfu_72h	1.09323	1.10762	1.07104	1.11021	NA	NA	NA	NA	1.01631	1.10041	1.0427	1.044	NA	NA	NA	NA	1.05841	1.02662	1.01191	1.00452	NA	NA	NA	NA	1.05725
C04	35_Enfu_72h	1.08888	1.17761	1.09459	1.13987	NA	NA	NA	NA	1.05649	1.10804	1.0575	1.06792	NA	NA	NA	NA	1.06871	1.03681	1.02441	0.99317	NA	NA	NA	NA	1.07617
C05	35_Enfu_72h	1.10722	1.1273	1.10478	1.08741	NA	NA	NA	NA	1.0404	1.07444	1.04734	1.08848	NA	NA	NA	NA	1.04841	1.02929	1.03084	0.99332	NA	NA	NA	NA	1.06494
C06	35_Enfu_72h	1.11989	1.12104	1.10385	1.12601	NA	NA	NA	NA	1.01831	1.0881	1.04119	1.05255	NA	NA	NA	NA	1.05274	1.01554	1.03574	0.986669	NA	NA	NA	NA	1.06347
C07	35_Enfu_72h	1.11957	1.14441	1.13231	1.12566	NA	NA	NA	NA	1.03235	1.0808	1.057	1.05779	NA	NA	NA	NA	1.06188	1.03386	1.01819	0.992737	NA	NA	NA	NA	1.07138
C08	35_Enfu_72h	1.1122	1.1343	1.13595	1.14748	NA	NA	NA	NA	1.04338	1.08123	1.00434	1.05883	NA	NA	NA	NA	1.03434	1.0015	1.01364	0.980285	NA	NA	NA	NA	1.06229
C09	35_Enfu_72h	1.10973	1.12648	1.12105	1.17984	NA	NA	NA	NA	1.05778	1.03212	0.978961	0.993031	NA	NA	NA	NA	1.04453	1.01241	1.02021	0.984369	NA	NA	NA	NA	1.05504
C10	35_Enfu_72h	1.11215	1.15511	1.11284	1.11445	NA	NA	NA	NA	1.05788	1.05151	1.0168	1.02554	NA	NA	NA	NA	1.03294	1.02134	0.998571	0.974351	NA	NA	NA	NA	1.05612
C00	36_Enfu_144h	0.926612	0.880389	0.943669	0.955746	1.06213	1.1409	1.04046	1.0501	1.01096	1.02185	0.969297	0.985342	0.984227	1.01789	0.994529	1.0159	1.07509	1.02527	1.02167	0.986373	0.980599	0.977432	0.975969	0.957603	1
C01	36_Enfu_144h	1.04609	1.11747	1.05194	1.02066	NA	NA	NA	NA	1.00074	1.02035	1.02155	1.03067	NA	NA	NA	NA	0.980836	0.984904	0.964496	0.982473	NA	NA	NA	NA	1.01851
C02	36_Enfu_144h	1.06486	1.08629	0.99337	1.0159	NA	NA	NA	NA	1.02863	1.03803	1.04027	1.03547	NA	NA	NA	NA	1.05696	1.00771	0.974922	0.997497	NA	NA	NA	NA	1.02833
C03	36_Enfu_144h	1.02162	1.10657	1.06153	1.03602	NA	NA	NA	NA	1.05232	1.03046	1.06517	1.04865	NA	NA	NA	NA	1.01282	1.00885	1.0035	0.944042	NA	NA	NA	NA	1.03263
C04	36_Enfu_144h	1.07015	1.1272	1.0721	1.039	NA	NA	NA	NA	1.05218	1.04054	1.06078	1.0822	NA	NA	NA	NA	0.987408	1.00436	0.965075	0.975727	NA	NA	NA	NA	1.03973
C05	36_Enfu_144h	1.07053	1.10281	1.06777	1.06119	NA	NA	NA	NA	1.03257	1.03498	1.07843	1.04874	NA	NA	NA	NA	0.956168	1.00644	0.962307	0.95704	NA	NA	NA	NA	1.03158
C06	36_Enfu_144h	1.06185	1.11077	1.07424	1.05284	NA	NA	NA	NA	1.05249	1.03574	1.06668	1.0369	NA	NA	NA	NA	0.999089	0.986969	0.964355	0.974314	NA	NA	NA	NA	1.03469
C07	36_Enfu_144h	1.06838	1.11384	1.08749	1.04889	NA	NA	NA	NA	1.0585	1.02455	1.05198	1.02116	NA	NA	NA	NA	1.01392	0.999444	0.986221	0.970674	NA	NA	NA	NA	1.03709
C08	36_Enfu_144h	1.06903	1.12223	1.10335	1.08774	NA	NA	NA	NA	1.06232	1.02701	1.08778	1.04074	NA	NA	NA	NA	0.993631	0.997373	0.979654	0.965475	NA	NA	NA	NA	1.04469
C09	36_Enfu_144h	1.05825	1.16602	1.10795	1.06846	NA	NA	NA	NA	1.08101	1.06037	1.0785	1.03391	NA	NA	NA	NA	1.02865	1.01773	1.00301	0.972998	NA	NA	NA	NA	1.0564
C10	36_Enfu_144h	1.07797	1.12668	1.09171	1.06724	NA	NA	NA	NA	1.06716	1.03122	1.10227	1.02634	NA	NA	NA	NA	0.999669	1.00198	0.978073	0.95888	NA	NA	NA	NA	1.0441
C00	37_Ata_1h	1.24269	1.17593	1.15564	1.14347	0.992039	0.89275	0.786958	0.610523	0.998912	0.993372	0.969241	0.96799	1.00926	0.999133	1.0203	1.0418	1.03128	1.01831	1.01618	1.02413	0.994417	0.995491	0.961486	0.95871	1
C01	37_Ata_1h	1.15525	1.16763	1.1476	1.14911	NA	NA	NA	NA	0.993408	1.00811	1.0108	1.07414	NA	NA	NA	NA	1.02354	1.00171	0.956197	0.972591	NA	NA	NA	NA	1.05501
C02	37_Ata_1h	1.15542	1.1185	1.11515	1.10206	NA	NA	NA	NA	0.998157	0.977855	1.02081	1.03826	NA	NA	NA	NA	1.0358	1.01255	0.984284	0.994052	NA	NA	NA	NA	1.04608
C03	37_Ata_1h	1.15101	1.11458	1.12746	1.14316	NA	NA	NA	NA	0.983119	0.994329	0.994439	1.03652	NA	NA	NA	NA	1.03815	1.01817	0.999807	0.978022	NA	NA	NA	NA	1.04823
C04	37_Ata_1h	1.11082	1.14805	1.18914	1.16125	NA	NA	NA	NA	0.991126	1.00609	1.01684	1.05483	NA	NA	NA	NA	1.00899	1.00933	1.00149	0.992836	NA	NA	NA	NA	1.05757
C05	37_Ata_1h	1.17796	1.18145	1.18771	1.18243	NA	NA	NA	NA	0.97699	0.977634	0.99639	0.984316	NA	NA	NA	NA	1.03882	1.01266	0.987202	0.987912	NA	NA	NA	NA	1.05762
C06	37_Ata_1h	1.13876	1.16169	1.16192	1.17278	NA	NA	NA	NA	0.940289	0.918735	1.00478	0.997016	NA	NA	NA	NA	1.03957	1.02321	0.997355	0.968943	NA	NA	NA	NA	1.04375
C07	37_Ata_1h	1.15336	1.13162	1.09293	1.21492	NA	NA	NA	NA	0.932963	0.910342	0.961235	0.980727	NA	NA	NA	NA	1.03708	1.01075	0.999666	0.978549	NA	NA	NA	NA	1.03368
C08	37_Ata_1h	1.15036	1.15658	1.08648	1.1613	NA	NA	NA	NA	0.919398	0.937196	0.93427	0.923907	NA	NA	NA	NA	1.00009	0.987912	0.947098	0.945821	NA	NA	NA	NA	1.01253
C09	37_Ata_1h	1.13009	1.18396	1.10369	1.18114	NA	NA	NA	NA	0.897439	0.960646	0.895709	0.956891	NA	NA	NA	NA	1.00868	1.01201	0.972449	0.969227	NA	NA	NA	NA	1.02266
C10	37_Ata_1h	1.17071	1.13726	1.15882	1.15329	NA	NA	NA	NA	0.871763	0.921257	0.928693	0.95402	NA	NA	NA	NA	1.00903	1.00003	0.948982	0.988297	NA	NA	NA	NA	1.02018
C00	38_Ata_24h	1.10161	0.781462	0.927894	0.551496	1.11597	1.15657	1.16677	1.19822	0.964421	0.967226	1.00319	0.972011	1.0039	1.02363	1.03042	1.03519	1.02428	1.02345	1.02332	0.892175	0.999977	1.02587	1.02298	0.987951	1
C01	38_Ata_24h	1.1151	1.1234	1.17142	1.15618	NA	NA	NA	NA	1.00238	0.99383	1.00111	1.02741	NA	NA	NA	NA	1.0786	1.05766	1.03729	1.04004	NA	NA	NA	NA	1.06704
C02	38_Ata_24h	1.20342	1.15698	1.1884	1.21932	NA	NA	NA	NA	1.0075	1.04005	1.02281	0.988501	NA	NA	NA	NA	1.06269	1.03093	1.03756	1.02863	NA	NA	NA	NA	1.08223
C03	38_Ata_24h	1.16597	1.16831	1.18374	1.16116	NA	NA	NA	NA	0.987706	0.980437	0.982097	0.999773	NA	NA	NA	NA	1.06894	1.03924	1.01847	1.04581	NA	NA	NA	NA	1.0668
C04	38_Ata_24h	1.13336	1.1327	1.15539	1.12551	NA	NA	NA	NA	0.983172	1.01799	1.0391	1.02769	NA	NA	NA	NA	1.08149	1.04714	1.04407	1.0479	NA	NA	NA	NA	1.06963
C05	38_Ata_24h	1.14585	1.14004	1.14645	1.13925	NA	NA	NA	NA	0.972666	0.98998	1.01052	0.992686	NA	NA	NA	NA	1.05462	1.0451	1.02661	1.01311	NA	NA	NA	NA	1.05641
C06	38_Ata_24h	1.14125	1.17026	1.19441	1.19251	NA	NA	NA	NA	0.971439	0.952884	0.994277	0.999494	NA	NA	NA	NA	1.04935	1.0208	1.03193	1.00203	NA	NA	NA	NA	1.06005
C07	38_Ata_24h	1.18553	1.14484	1.11338	1.13542	NA	NA	NA	NA	0.941472	0.981316	0.97515	0.946187	NA	NA	NA	NA	1.00352	0.977378	0.994037	0.940117	NA	NA	NA	NA	1.0282
C08	38_Ata_24h	1.05365	1.04794	1.06227	1.0343	NA	NA	NA	NA	0.949089	0.946243	0.982446	0.96011	NA	NA	NA	NA	0.934177	0.939936	0.940608	0.891921	NA	NA	NA	NA	0.978558
C09	38_Ata_24h	0.987647	1.018	1.0562	1.0319	NA	NA	NA	NA	0.907585	0.921173	0.937552	0.916597	NA	NA	NA	NA	0.89123	0.899278	0.8953	0.833369	NA	NA	NA	NA	0.941319
C10	38_Ata_24h	0.886542	0.904756	0.916206	0.966141	NA	NA	NA	NA	0.735136	0.792754	0.835723	0.836323	NA	NA	NA	NA	0.697499	0.696881	0.69888	0.603667	NA	NA	NA	NA	0.797542
C00	39_Ata_72h	0.894408	0.892369	0.914269	0.843506	1.05396	1.14706	1.12899	1.12544	0.945096	0.983406	1.00914	0.952741	1.00053	1.01861	1.03429	1.05619	1.04293	1.02581	1.00994	1.00403	0.98546	1.01411	0.966639	0.951067	1
C01	39_Ata_72h	1.22232	1.25566	1.24944	1.28033	NA	NA	NA	NA	0.995876	0.977239	1.02753	1.09276	NA	NA	NA	NA	1.01075	1.01263	0.983141	0.96619	NA	NA	NA	NA	1.08949
C02	39_Ata_72h	1.25538	1.27496	1.28008	1.33746	NA	NA	NA	NA	1.0357	1.04615	1.06398	1.09988	NA	NA	NA	NA	1.03846	1.02923	1.02659	0.968756	NA	NA	NA	NA	1.12139
C03	39_Ata_72h	1.23354	1.23172	1.22924	1.29057	NA	NA	NA	NA	1.04287	1.0295	1.03436	1.05953	NA	NA	NA	NA	1.04991	1.02389	0.994643	0.976005	NA	NA	NA	NA	1.09965
C04	39_Ata_72h	1.20735	1.20458	1.22605	1.28897	NA	NA	NA	NA	1.00497	1.03714	1.06682	1.08376	NA	NA	NA	NA	1.01925	1.01581	0.993758	1.00519	NA	NA	NA	NA	1.09614
C05	39_Ata_72h	1.30439	1.27224	1.28895	1.29646	NA	NA	NA	NA	1.04373	1.06788	1.07656	1.08614	NA	NA	NA	NA	1.05758	1.04069	1.00782	1.00314	NA	NA	NA	NA	1.1288
C06	39_Ata_72h	1.29035	1.26771	1.2874	1.30724	NA	NA	NA	NA	1.03184	1.0404	1.05007	1.09305	NA	NA	NA	NA	1.03869	1.039	1.03672	1.0012	NA	NA	NA	NA	1.12364
C07	39_Ata_72h	1.26784	1.24382	1.22573	1.28271	NA	NA	NA	NA	1.01757	1.0211	1.05337	1.03227	NA	NA	NA	NA	1.01336	1.00328	0.976802	0.979778	NA	NA	NA	NA	1.09314
C08	39_Ata_72h	0.916902	0.568091	1.02534	1.07882	NA	NA	NA	NA	0.687475	0.626655	0.647823	0.722778	NA	NA	NA	NA	0.824098	0.842084	0.846079	0.837237	NA	NA	NA	NA	0.801948
C09	39_Ata_72h	0.434114	0.699492	0.427057	0.848076	NA	NA	NA	NA	0.30716	0.247784	0.326137	0.183464	NA	NA	NA	NA	0.260315	0.421437	0.425065	0.411344	NA	NA	NA	NA	0.415954
C10	39_Ata_72h	0.113264	0.0640423	0.36763	0.175402	NA	NA	NA	NA	0.0113146	0.0129796	0.0145256	0.0165642	NA	NA	NA	NA	0.0130698	0.0164763	0.0188526	0.0140051	NA	NA	NA	NA	0.0698439
C00	40_Ata_144h	0.881176	0.973884	1.0806	0.951769	1.01095	1.04075	1.04851	1.01235	0.887789	1.0161	0.982741	1.03258	1.04294	1.01903	1.01793	1.00089	1.04016	0.989496	1.05367	0.932884	0.99866	0.983586	1.05194	0.949605	1
C01	40_Ata_144h	1.03759	1.04619	1.10793	1.01305	NA	NA	NA	NA	1.09634	1.03747	1.02863	1.00774	NA	NA	NA	NA	1.01569	0.971702	0.947637	0.963416	NA	NA	NA	NA	1.02278
C02	40_Ata_144h	1.04661	1.1084	1.07315	1.04084	NA	NA	NA	NA	1.05235	1.15613	1.08323	1.03495	NA	NA	NA	NA	1.0048	1.01024	1.00938	0.978122	NA	NA	NA	NA	1.04985
C03	40_Ata_144h	1.06342	1.05668	1.08404	1.07774	NA	NA	NA	NA	0.992766	1.02934	1.04582	1.00858	NA	NA	NA	NA	1.00756	0.989833	0.975222	0.983546	NA	NA	NA	NA	1.02621
C04	40_Ata_144h	1.01476	1.1088	1.13365	1.05634	NA	NA	NA	NA	0.98989	1.07309	1.04231	1.02687	NA	NA	NA	NA	1.02356	0.982331	0.990609	0.958125	NA	NA	NA	NA	1.03336
C05	40_Ata_144h	1.07635	1.1091	1.12419	1.12567	NA	NA	NA	NA	1.05116	1.09551	1.09386	1.08769	NA	NA	NA	NA	1.06565	1.02697	1.05624	0.981861	NA	NA	NA	NA	1.07452
C06	40_Ata_144h	1.06542	1.12118	1.12685	1.09741	NA	NA	NA	NA	1.04963	1.08941	1.09136	1.11214	NA	NA	NA	NA	1.03414	1.03273	1.03386	1.01497	NA	NA	NA	NA	1.07242
C07	40_Ata_144h	1.07834	1.06832	1.05227	1.04523	NA	NA	NA	NA	1.04023	1.08322	1.08782	1.08246	NA	NA	NA	NA	0.986713	0.990899	1.02824	0.957106	NA	NA	NA	NA	1.04174
C08	40_Ata_144h	0.00812976	0.397784	0.272461	0.365337	NA	NA	NA	NA	0.426773	0.702277	0.629519	0.689565	NA	NA	NA	NA	0.869955	0.837291	0.861489	0.586826	NA	NA	NA	NA	0.553951
C09	40_Ata_144h	0.00261015	0.00360392	0.00660918	0.00735151	NA	NA	NA	NA	0.00411907	0.0207847	0.0360774	0.0151151	NA	NA	NA	NA	0.118946	0.212823	0.184407	0.0161087	NA	NA	NA	NA	0.0523796
C10	40_Ata_144h	0.0028975	0.00390325	0.00453782	0.00832134	NA	NA	NA	NA	0.00293543	0.00427294	0.00524353	0.00655737	NA	NA	NA	NA	0.0066708	0.00550282	0.0048522	0.00336283	NA	NA	NA	NA	0.00492148
C00	41_Fosam_1h	1.11789	1.32965	1.27411	1.30851	0.862603	0.838284	0.626198	0.642745	1.00386	0.988182	0.999443	0.970384	1.02973	1.01921	1.01961	0.969569	0.956519	0.952913	0.977542	1.00944	1.01389	1.06146	0.995686	1.03256	1
C01	41_Fosam_1h	1.29653	1.32174	1.28264	1.25501	NA	NA	NA	NA	1.02204	1.00612	1.00048	0.961114	NA	NA	NA	NA	1.01729	1.0416	1.03215	1.00159	NA	NA	NA	NA	1.10319
C02	41_Fosam_1h	1.37882	1.40687	1.30962	1.2854	NA	NA	NA	NA	1.04891	1.02258	1.03136	0.976992	NA	NA	NA	NA	1.0279	1.03343	1.02337	0.986759	NA	NA	NA	NA	1.12767
C03	41_Fosam_1h	1.37958	1.37569	1.29661	1.2452	NA	NA	NA	NA	1.00015	1.0056	0.996148	0.939749	NA	NA	NA	NA	1.01523	1.05151	1.00598	1.00075	NA	NA	NA	NA	1.10935
C04	41_Fosam_1h	1.36021	1.34634	1.2577	1.24687	NA	NA	NA	NA	1.04045	1.02771	1.01711	0.967306	NA	NA	NA	NA	1.01869	0.996936	1.01633	1.02517	NA	NA	NA	NA	1.11007
C05	41_Fosam_1h	1.3566	1.34052	1.34996	1.29137	NA	NA	NA	NA	1.02671	1.00381	1.01606	0.956262	NA	NA	NA	NA	0.981409	0.992807	1.00662	1.02325	NA	NA	NA	NA	1.11212
C06	41_Fosam_1h	1.37205	1.34732	1.30921	1.27294	NA	NA	NA	NA	0.998429	1.00509	1.00044	0.964083	NA	NA	NA	NA	0.955298	1.00368	0.985189	1.00743	NA	NA	NA	NA	1.10176
C07	41_Fosam_1h	1.44637	1.32907	1.25794	1.27514	NA	NA	NA	NA	1.00799	1.01159	0.988435	0.988272	NA	NA	NA	NA	0.964021	0.972017	0.97603	0.980333	NA	NA	NA	NA	1.09977
C08	41_Fosam_1h	1.39295	1.39533	1.3219	1.27531	NA	NA	NA	NA	1.0067	0.970891	0.969135	0.957782	NA	NA	NA	NA	0.963352	1.00525	1.00554	1.06155	NA	NA	NA	NA	1.11047
C09	41_Fosam_1h	1.37303	1.35032	1.34736	1.25983	NA	NA	NA	NA	1.00705	0.974711	0.986842	0.955302	NA	NA	NA	NA	0.966754	1.00057	0.99525	0.999873	NA	NA	NA	NA	1.10141
C10	41_Fosam_1h	1.41993	1.27235	1.27331	1.26916	NA	NA	NA	NA	0.948349	0.971597	0.963884	0.943298	NA	NA	NA	NA	0.992778	0.982717	0.997721	0.982514	NA	NA	NA	NA	1.0848
C00	42_Fosam_24h	1.02297	0.993974	0.958747	0.947798	1.01925	1.01142	1.05276	0.993075	1.01202	0.999007	1.00871	0.967301	1.00078	1.01659	0.992214	1.00337	1.05226	0.987311	1.00415	1.00568	0.978035	0.992929	0.998931	0.980703	1
C01	42_Fosam_24h	1.03267	1.01289	1.0193	1.017	NA	NA	NA	NA	1.00832	1.02899	0.984525	0.984923	NA	NA	NA	NA	1.00318	1.00728	0.999558	1.00685	NA	NA	NA	NA	1.00879
C02	42_Fosam_24h	1.0195	1.00756	1.03058	1.00368	NA	NA	NA	NA	1.00434	1.02636	0.99841	0.968622	NA	NA	NA	NA	1.01447	0.989858	1.01819	0.983815	NA	NA	NA	NA	1.00545
C03	42_Fosam_24h	1.06257	1.02581	1.04343	1.02612	NA	NA	NA	NA	1.01556	0.986543	0.975572	0.965112	NA	NA	NA	NA	1.00952	0.977752	1.01712	0.965627	NA	NA	NA	NA	1.00589
C04	42_Fosam_24h	1.0427	1.02226	1.04092	1.01012	NA	NA	NA	NA	1.00699	1.01248	0.986415	0.993251	NA	NA	NA	NA	0.996506	0.977793	0.989979	0.97656	NA	NA	NA	NA	1.00466
C05	42_Fosam_24h	1.04034	1.01222	1.02802	1.01401	NA	NA	NA	NA	1.02405	1.02079	0.986188	0.966079	NA	NA	NA	NA	0.978783	0.954108	0.974337	0.930706	NA	NA	NA	NA	0.994136
C06	42_Fosam_24h	1.05708	0.997048	1.04647	1.02344	NA	NA	NA	NA	1.00574	1.00247	0.979452	0.986955	NA	NA	NA	NA	0.990423	0.966698	0.992828	0.956129	NA	NA	NA	NA	1.00039
C07	42_Fosam_24h	1.05426	1.06499	1.00964	0.989102	NA	NA	NA	NA	0.982095	1.01873	0.984525	0.966207	NA	NA	NA	NA	0.931211	0.919369	0.922501	0.907506	NA	NA	NA	NA	0.979178
C08	42_Fosam_24h	1.0407	0.997832	0.967935	0.964773	NA	NA	NA	NA	0.988803	0.995554	0.97543	0.947987	NA	NA	NA	NA	0.972943	0.954371	0.976196	0.956634	NA	NA	NA	NA	0.978263
C09	42_Fosam_24h	0.996801	0.97951	0.968516	0.961707	NA	NA	NA	NA	1.04417	1.00411	0.980276	0.958575	NA	NA	NA	NA	0.96494	0.946671	0.987129	0.94273	NA	NA	NA	NA	0.977928
C10	42_Fosam_24h	0.963909	0.792587	1.00533	0.947825	NA	NA	NA	NA	0.989116	0.987709	0.968068	0.96028	NA	NA	NA	NA	0.93113	0.929736	0.97462	0.935718	NA	NA	NA	NA	0.948835
C00	43_Fosam_72h	0.913954	0.948424	0.997032	0.97832	0.904434	1.08906	1.07967	1.08911	1.02218	1.02855	0.985338	0.926715	1.0521	1.00998	0.993111	0.982023	0.980891	1.02091	1.0373	1.02609	0.919664	1.01087	1.00473	0.999543	1
C01	43_Fosam_72h	1.18297	1.19296	1.172	1.24049	NA	NA	NA	NA	1.06392	1.03823	1.00925	0.928687	NA	NA	NA	NA	1.01965	1.03791	1.04277	1.01075	NA	NA	NA	NA	1.0783
C02	43_Fosam_72h	1.15072	1.17599	1.14934	1.23252	NA	NA	NA	NA	1.05575	1.03012	1.02028	0.971565	NA	NA	NA	NA	0.980491	1.04921	1.0584	1.03446	NA	NA	NA	NA	1.07574
C03	43_Fosam_72h	1.17814	1.1846	1.15068	1.22784	NA	NA	NA	NA	1.03241	1.03804	1.01623	0.966559	NA	NA	NA	NA	1.005	1.03383	1.04641	1.04174	NA	NA	NA	NA	1.07679
C04	43_Fosam_72h	1.1907	1.1849	1.12475	1.21293	NA	NA	NA	NA	1.06826	1.04741	1.037	0.980531	NA	NA	NA	NA	0.988883	1.03194	1.03688	1.0359	NA	NA	NA	NA	1.07834
C05	43_Fosam_72h	1.19881	1.19469	1.13895	1.22894	NA	NA	NA	NA	1.08999	1.04792	1.02457	1.00483	NA	NA	NA	NA	0.97285	1.01594	1.07465	1.01918	NA	NA	NA	NA	1.08428
C06	43_Fosam_72h	1.19235	1.17507	1.14902	1.22341	NA	NA	NA	NA	1.0721	1.05944	1.01801	0.984874	NA	NA	NA	NA	0.975886	1.00598	1.04244	1.02814	NA	NA	NA	NA	1.07723
C07	43_Fosam_72h	1.1277	1.09163	1.00963	1.18924	NA	NA	NA	NA	1.03557	1.04159	1.00311	0.947897	NA	NA	NA	NA	0.996841	0.988382	1.01417	0.997158	NA	NA	NA	NA	1.03691
C08	43_Fosam_72h	1.09499	1.13608	1.09462	1.1531	NA	NA	NA	NA	1.04535	1.01153	0.970173	0.946587	NA	NA	NA	NA	0.955233	0.984278	1.00141	0.977571	NA	NA	NA	NA	1.03091
C09	43_Fosam_72h	1.08269	1.09173	1.06128	1.13571	NA	NA	NA	NA	0.959747	1.00466	0.938019	0.920118	NA	NA	NA	NA	0.927839	0.958586	0.959253	0.962757	NA	NA	NA	NA	1.0002
C10	43_Fosam_72h	1.03993	1.05942	1.0201	1.05622	NA	NA	NA	NA	0.975244	0.94904	0.921212	0.886937	NA	NA	NA	NA	0.866461	0.877822	0.893388	0.885213	NA	NA	NA	NA	0.952582
C00	44_Fosam_144h	1.05105	1.04213	0.929895	0.805534	1.07317	1.02457	1.02604	1.04761	1.03297	1.01425	0.996327	0.908663	1.01595	1.01172	0.989729	1.03039	1.02386	1.00521	1.05559	0.996192	1.00825	0.961898	0.998002	0.951005	1
C01	44_Fosam_144h	1.04667	1.05164	1.01586	1.0182	NA	NA	NA	NA	1.06094	1.03976	0.987696	1.05718	NA	NA	NA	NA	1.02207	0.995452	1.02077	0.976443	NA	NA	NA	NA	1.02439
C02	44_Fosam_144h	1.07942	1.12036	1.00249	1.07405	NA	NA	NA	NA	1.10921	1.08677	1.02889	0.969526	NA	NA	NA	NA	1.0456	1.00701	1.00298	1.00578	NA	NA	NA	NA	1.04434
C03	44_Fosam_144h	1.0857	1.09391	1.00826	1.09132	NA	NA	NA	NA	1.07698	1.05467	1.03781	0.989078	NA	NA	NA	NA	1.05539	1.0105	1.01047	1.01778	NA	NA	NA	NA	1.04432
C04	44_Fosam_144h	1.11732	1.11556	1.02772	1.0683	NA	NA	NA	NA	1.12656	1.06066	1.02774	1.04427	NA	NA	NA	NA	1.05406	1.01231	1.05056	1.02535	NA	NA	NA	NA	1.06087
C05	44_Fosam_144h	1.09829	1.10856	1.03375	1.07546	NA	NA	NA	NA	1.08774	1.05695	1.02434	1.03282	NA	NA	NA	NA	1.05419	1.01782	1.03002	1.02012	NA	NA	NA	NA	1.05334
C06	44_Fosam_144h	1.09786	1.08668	1.00173	1.06308	NA	NA	NA	NA	1.09036	1.06075	1.03033	1.02494	NA	NA	NA	NA	1.04914	1.02348	1.02127	1.0269	NA	NA	NA	NA	1.04804
C07	44_Fosam_144h	1.09638	1.06637	1.00324	1.05178	NA	NA	NA	NA	1.09462	1.03891	1.01767	1.0199	NA	NA	NA	NA	1.01427	0.991456	1.02921	1.00075	NA	NA	NA	NA	1.03538
C08	44_Fosam_144h	1.04965	1.06408	0.995519	1.05755	NA	NA	NA	NA	1.06384	1.0335	1.01377	0.957793	NA	NA	NA	NA	1.06688	1.0031	1.0146	0.970274	NA	NA	NA	NA	1.02421
C09	44_Fosam_144h	1.02821	0.910922	1.08516	1.01365	NA	NA	NA	NA	1.02309	1.00556	0.973604	0.961487	NA	NA	NA	NA	0.968996	0.959874	1.00313	0.98371	NA	NA	NA	NA	0.993116
C10	44_Fosam_144h	0.991432	0.995912	0.936106	0.980521	NA	NA	NA	NA	1.03484	0.972744	0.966738	0.92114	NA	NA	NA	NA	0.910879	0.91908	0.946198	0.91228	NA	NA	NA	NA	0.957322
C00	45_Rito_1h	0.987223	1.02346	1.00336	1.0166	1.04728	0.973058	0.933892	1.01512	1.04821	1.00624	1.00434	1.07189	1.03147	0.900831	0.977981	0.95904	1.0253	0.998473	0.986129	1.01528	1.02369	1.01038	0.985658	0.955096	1
C01	45_Rito_1h	1.04513	1.0038	0.995717	1.03086	NA	NA	NA	NA	1.04006	1.05285	1.03999	1.10825	NA	NA	NA	NA	1.14368	1.05042	1.01311	1.06296	NA	NA	NA	NA	1.0489
C02	45_Rito_1h	1.05234	0.999012	0.987458	1.03484	NA	NA	NA	NA	1.0307	1.07816	1.0265	1.05262	NA	NA	NA	NA	1.1428	1.10508	1.05938	1.01267	NA	NA	NA	NA	1.04846
C03	45_Rito_1h	1.03906	0.996165	0.984599	1.04612	NA	NA	NA	NA	1.05034	1.04959	0.996594	1.00652	NA	NA	NA	NA	1.16237	1.12326	1.0356	1.06129	NA	NA	NA	NA	1.04596
C04	45_Rito_1h	0.949081	0.938492	0.923515	0.979764	NA	NA	NA	NA	1.01133	1.07219	1.01492	0.996805	NA	NA	NA	NA	1.17148	1.09364	1.09967	1.12025	NA	NA	NA	NA	1.03093
C05	45_Rito_1h	0.933774	0.906373	0.884267	0.992141	NA	NA	NA	NA	1.01133	0.976127	0.988825	0.986525	NA	NA	NA	NA	1.11491	1.09267	1.06896	1.05366	NA	NA	NA	NA	1.0008
C06	45_Rito_1h	0.909173	0.899879	0.904679	0.974576	NA	NA	NA	NA	1.00119	0.958641	0.928527	0.940075	NA	NA	NA	NA	1.05831	1.0465	1.06047	1.02878	NA	NA	NA	NA	0.9759
C07	45_Rito_1h	0.864536	0.873501	0.864089	0.931409	NA	NA	NA	NA	0.932517	0.941248	0.89616	0.862807	NA	NA	NA	NA	0.926765	0.917154	0.935999	0.841112	NA	NA	NA	NA	0.898942
C08	45_Rito_1h	0.859995	0.872607	0.872078	0.929492	NA	NA	NA	NA	0.915923	0.954087	0.921884	0.908412	NA	NA	NA	NA	0.884237	0.838159	0.835458	0.757531	NA	NA	NA	NA	0.879155
C09	45_Rito_1h	0.834288	0.847042	0.84263	0.90782	NA	NA	NA	NA	0.941929	0.953712	0.930076	0.891348	NA	NA	NA	NA	0.884519	0.867087	0.843844	0.827229	NA	NA	NA	NA	0.88096
C10	45_Rito_1h	0.869548	0.868831	0.869125	0.907656	NA	NA	NA	NA	0.919866	0.982675	0.849241	0.859662	NA	NA	NA	NA	0.937507	0.871139	0.872867	0.841709	NA	NA	NA	NA	0.887485
C00	46_Rito_24h	1.01543	0.988332	0.999046	0.957192	1.03262	1.00968	1.01208	0.985616	1.00964	1.00553	0.996257	0.91331	1.04279	1.03466	0.974447	1.02336	0.968823	1.01579	1.00315	1.03471	0.962843	0.988158	1.01188	1.01465	1
C01	46_Rito_24h	1.0565	1.02462	1.03163	1.00366	NA	NA	NA	NA	1.03242	1.02965	0.990444	1.06821	NA	NA	NA	NA	1.0193	1.01799	1.06805	1.02679	NA	NA	NA	NA	1.03077
C02	46_Rito_24h	1.04506	0.985178	1.01423	1.00837	NA	NA	NA	NA	0.965845	0.930702	0.961286	1.02523	NA	NA	NA	NA	0.970961	0.984361	1.00535	1.00125	NA	NA	NA	NA	0.991486
C03	46_Rito_24h	0.986295	0.973464	0.959551	0.982578	NA	NA	NA	NA	0.933459	0.920721	0.937643	0.984741	NA	NA	NA	NA	0.957365	0.961337	0.965964	0.999441	NA	NA	NA	NA	0.963547
C04	46_Rito_24h	0.965529	0.931967	0.957308	0.973169	NA	NA	NA	NA	0.930843	0.913436	0.914846	0.922084	NA	NA	NA	NA	0.876859	0.887793	0.887335	0.902895	NA	NA	NA	NA	0.922005
C05	46_Rito_24h	0.932485	0.89954	0.924658	0.935604	NA	NA	NA	NA	0.903063	0.903471	0.894226	0.871022	NA	NA	NA	NA	0.81403	0.852854	0.84024	0.859357	NA	NA	NA	NA	0.885879
C06	46_Rito_24h	0.893446	0.874842	0.891998	0.90114	NA	NA	NA	NA	0.829956	0.814397	0.831867	0.794828	NA	NA	NA	NA	0.778698	0.802551	0.787428	0.801962	NA	NA	NA	NA	0.833593
C07	46_Rito_24h	0.474468	0.466435	0.434973	0.459653	NA	NA	NA	NA	0.337256	0.318047	0.318674	0.262081	NA	NA	NA	NA	0.381165	0.598896	0.462348	0.597456	NA	NA	NA	NA	0.425954
C08	46_Rito_24h	0.500434	0.463138	0.46026	0.430478	NA	NA	NA	NA	0.314851	0.299339	0.279065	0.229381	NA	NA	NA	NA	0.350373	0.36722	0.388214	0.387276	NA	NA	NA	NA	0.372503
C09	46_Rito_24h	0.492634	0.422249	0.429102	0.392145	NA	NA	NA	NA	0.337773	0.308114	0.279081	0.241336	NA	NA	NA	NA	0.350176	0.36554	0.363729	0.368813	NA	NA	NA	NA	0.362558
C10	46_Rito_24h	0.490605	0.457151	0.448733	0.446348	NA	NA	NA	NA	0.32903	0.299872	0.279942	0.219009	NA	NA	NA	NA	0.321151	0.362136	0.343346	0.357465	NA	NA	NA	NA	0.362899
C00	47_Rito_72h	1.05901	1.0154	0.995078	0.955303	1.01347	1.04119	0.982255	0.938289	0.993691	0.983293	0.993833	0.941096	1.02407	1.01649	1.04829	0.999236	1.02264	0.99387	1.03504	1.00783	0.975981	0.99842	0.996962	0.969262	1
C01	47_Rito_72h	1.04023	1.05446	1.04572	1.00471	NA	NA	NA	NA	1.02168	1.03552	0.994666	1.00165	NA	NA	NA	NA	0.95487	0.983363	0.955356	0.974961	NA	NA	NA	NA	1.0056
C02	47_Rito_72h	0.981477	0.985937	0.98553	0.952167	NA	NA	NA	NA	0.956703	0.953975	0.921451	0.927385	NA	NA	NA	NA	0.917634	0.941918	0.935216	0.92717	NA	NA	NA	NA	0.94888
C03	47_Rito_72h	0.875948	0.866104	0.878992	0.862921	NA	NA	NA	NA	0.88556	0.87936	0.879413	0.868767	NA	NA	NA	NA	0.846012	0.85783	0.857345	0.855531	NA	NA	NA	NA	0.867815
C04	47_Rito_72h	0.833879	0.828189	0.817919	0.798564	NA	NA	NA	NA	0.87789	0.856845	0.865419	0.825755	NA	NA	NA	NA	0.738287	0.761827	0.762102	0.755707	NA	NA	NA	NA	0.810199
C05	47_Rito_72h	0.777497	0.753544	0.728378	0.75272	NA	NA	NA	NA	0.82859	0.83045	0.829139	0.79146	NA	NA	NA	NA	0.702881	0.729367	0.711559	0.719475	NA	NA	NA	NA	0.762922
C06	47_Rito_72h	0.696134	0.681766	0.693895	0.671885	NA	NA	NA	NA	0.79332	0.768413	0.762461	0.724764	NA	NA	NA	NA	0.577947	0.618955	0.616624	0.621416	NA	NA	NA	NA	0.685632
C07	47_Rito_72h	0.007855	0.00605085	0.00562525	0.00602309	NA	NA	NA	NA	0.0305402	0.0130203	0.00423383	0.00290522	NA	NA	NA	NA	0.00281696	0.00417688	0.00463018	0.0073662	NA	NA	NA	NA	0.007937
C08	47_Rito_72h	0.00710558	0.00440398	0.00329373	0.0024518	NA	NA	NA	NA	0.0255092	0.00271036	0.00295836	0.014597	NA	NA	NA	NA	0.00231509	0.00210463	0.00437115	0.00647578	NA	NA	NA	NA	0.00652472
C09	47_Rito_72h	0.00706858	0.00495911	0.00437623	0.0028959	NA	NA	NA	NA	0.00488927	0.00395039	0.00256864	0.00221434	NA	NA	NA	NA	0.00255793	0.00346454	0.00466256	0.00658911	NA	NA	NA	NA	0.00418305
C10	47_Rito_72h	0.00791977	0.00683727	0.0403668	0.00367307	NA	NA	NA	NA	0.00634188	0.00462355	0.00460584	0.00306465	NA	NA	NA	NA	0.00348073	0.00424164	0.0047597	0.006751	NA	NA	NA	NA	0.00805549
C00	48_Rito_144h	0.82111	1.09437	1.07189	0.988734	1.01829	1.02148	0.986507	0.997632	0.986868	1.0153	0.983904	0.992491	0.997177	0.993707	0.991529	1.03902	1.03525	1.00221	1.01843	0.999795	0.977521	0.956483	1.0449	0.965403	1
C01	48_Rito_144h	1.01942	1.03112	1.01909	1.05756	NA	NA	NA	NA	1.04843	1.01971	1.00008	1.02911	NA	NA	NA	NA	0.937543	0.949471	0.970268	0.920128	NA	NA	NA	NA	1.00016
C02	48_Rito_144h	1.01653	0.98762	0.928554	1.00308	NA	NA	NA	NA	0.998456	1.01619	0.981548	0.916994	NA	NA	NA	NA	0.943683	0.929607	0.946574	0.919071	NA	NA	NA	NA	0.965659
C03	48_Rito_144h	0.91852	0.900003	0.877185	0.941492	NA	NA	NA	NA	0.916184	0.937752	0.908724	0.930761	NA	NA	NA	NA	0.868322	0.862282	0.872432	0.882353	NA	NA	NA	NA	0.901334
C04	48_Rito_144h	0.895254	0.838098	0.837967	0.907373	NA	NA	NA	NA	0.908268	0.926696	0.91284	0.891499	NA	NA	NA	NA	0.785831	0.766398	0.787481	0.784836	NA	NA	NA	NA	0.853545
C05	48_Rito_144h	0.737271	0.723896	0.741998	0.807899	NA	NA	NA	NA	0.874845	0.901923	0.878923	0.848147	NA	NA	NA	NA	0.736709	0.724227	0.751998	0.726654	NA	NA	NA	NA	0.787874
C06	48_Rito_144h	0.685672	0.6816	0.673138	0.720937	NA	NA	NA	NA	0.801222	0.823488	0.792357	0.746192	NA	NA	NA	NA	0.639857	0.623332	0.633538	0.618204	NA	NA	NA	NA	0.703295
C07	48_Rito_144h	0.00672549	0.0100446	0.00323173	0.00973886	NA	NA	NA	NA	0.575808	0.26303	0.00925822	0.00979015	NA	NA	NA	NA	0.00212505	0.00307573	0.00422213	0.00638073	NA	NA	NA	NA	0.0752859
C08	48_Rito_144h	0.00438904	0.00452005	0.00198708	0.00616867	NA	NA	NA	NA	0.00601594	0.00331827	0.0019631	0.00473676	NA	NA	NA	NA	0.00121351	0.00173359	0.00296388	0.00535176	NA	NA	NA	NA	0.0036968
C09	48_Rito_144h	0.00532798	0.00334091	0.00253298	0.00119006	NA	NA	NA	NA	0.00659854	0.00345758	0.00252036	0.0193397	NA	NA	NA	NA	0.00172241	0.00235433	0.00279052	0.00592217	NA	NA	NA	NA	0.00475813
C10	48_Rito_144h	0.00563369	0.00587388	0.00330815	0.00204167	NA	NA	NA	NA	0.00662387	0.00491407	0.00376155	0.00324228	NA	NA	NA	NA	0.00275138	0.00360139	0.0045297	0.00621296	NA	NA	NA	NA	0.00437455
C00	49_Saqui_1h	0.917761	0.965897	0.928487	0.956354	1.08899	1.05599	1.03887	1.04764	1.02691	0.98488	0.986896	1.01035	0.980847	1.00396	1.00548	1.00068	1.04212	1.03056	0.965311	1.00591	1.00133	0.949639	0.996307	1.00882	1
C01	49_Saqui_1h	1.08416	1.08468	1.07213	1.06076	NA	NA	NA	NA	0.966117	0.9908	0.991969	0.983878	NA	NA	NA	NA	1.074	1.03305	1.00904	1.00256	NA	NA	NA	NA	1.02943
C02	49_Saqui_1h	1.10171	1.06221	1.06925	1.03417	NA	NA	NA	NA	1.00033	0.96934	0.979576	0.986151	NA	NA	NA	NA	1.11862	1.04427	1.0431	1.06471	NA	NA	NA	NA	1.03945
C03	49_Saqui_1h	1.12939	1.05611	1.0507	1.03168	NA	NA	NA	NA	0.966515	0.957731	0.959426	0.952119	NA	NA	NA	NA	1.08503	1.0462	1.03969	1.03432	NA	NA	NA	NA	1.02574
C04	49_Saqui_1h	1.09315	1.06272	1.04805	1.05246	NA	NA	NA	NA	0.96247	0.980218	0.978767	0.970214	NA	NA	NA	NA	1.08149	1.04509	1.06427	1.08424	NA	NA	NA	NA	1.03526
C05	49_Saqui_1h	1.11782	1.06265	1.05974	1.04819	NA	NA	NA	NA	0.960081	0.949987	0.951734	0.961481	NA	NA	NA	NA	1.06939	1.04822	1.08908	1.08342	NA	NA	NA	NA	1.03348
C06	49_Saqui_1h	1.10614	1.04558	1.03177	0.998696	NA	NA	NA	NA	0.936438	0.922903	0.930672	0.920424	NA	NA	NA	NA	1.05097	1.01274	1.03628	1.03369	NA	NA	NA	NA	1.00219
C07	49_Saqui_1h	1.09977	1.03742	1.06045	1.0242	NA	NA	NA	NA	0.960454	0.948587	0.951014	0.917907	NA	NA	NA	NA	1.06449	1.02515	1.03978	1.04452	NA	NA	NA	NA	1.01448
C08	49_Saqui_1h	1.09812	1.04155	1.05626	1.02816	NA	NA	NA	NA	0.997799	0.978202	0.960364	0.952915	NA	NA	NA	NA	1.04579	1.05975	1.01081	1.03122	NA	NA	NA	NA	1.02175
C09	49_Saqui_1h	1.07588	1.04176	1.05664	1.01457	NA	NA	NA	NA	0.984738	0.949448	0.954264	0.956241	NA	NA	NA	NA	0.894629	0.914851	0.795099	0.8612	NA	NA	NA	NA	0.958277
C10	49_Saqui_1h	1.08647	1.00876	1.03534	1.00867	NA	NA	NA	NA	0.903626	0.925998	0.902727	0.852	NA	NA	NA	NA	0.660308	0.753802	0.66846	0.608963	NA	NA	NA	NA	0.867927
C00	50_Saqui_24h	1.02473	1.0194	1.04087	0.998445	0.980509	1.00004	0.963817	0.972187	0.975099	0.965647	0.930239	1.33462	0.911975	0.898908	0.814366	1.16915	1.05745	1.02051	1.02483	1.0254	0.994943	0.962443	0.98323	0.931187	1
C01	50_Saqui_24h	1.01299	1.00729	0.972764	0.974551	NA	NA	NA	NA	0.963444	0.954858	0.868189	1.15265	NA	NA	NA	NA	1.04272	1.01547	0.982694	0.98855	NA	NA	NA	NA	0.994681
C02	50_Saqui_24h	0.963988	1.00075	0.978406	0.955804	NA	NA	NA	NA	1.01535	1.04324	0.905555	1.16391	NA	NA	NA	NA	1.02032	1.00035	1.03064	0.986534	NA	NA	NA	NA	1.0054
C03	50_Saqui_24h	1.01833	0.994315	0.982653	0.983766	NA	NA	NA	NA	0.948287	1.01371	0.949209	1.13568	NA	NA	NA	NA	1.02302	1.00884	1.00814	0.986662	NA	NA	NA	NA	1.00438
C04	50_Saqui_24h	1.00258	0.985862	0.968929	0.9588	NA	NA	NA	NA	0.961373	1.00641	0.862747	1.14821	NA	NA	NA	NA	1.01646	0.982522	1.01024	0.998697	NA	NA	NA	NA	0.991902
C05	50_Saqui_24h	0.973596	0.960504	0.932871	0.922646	NA	NA	NA	NA	0.937902	0.966089	0.838806	1.09312	NA	NA	NA	NA	0.970487	0.955192	0.983466	0.931037	NA	NA	NA	NA	0.955476
C06	50_Saqui_24h	0.938953	0.926247	0.897988	0.893068	NA	NA	NA	NA	0.86978	0.897138	0.833845	1.02172	NA	NA	NA	NA	0.873675	0.856642	0.880325	0.864343	NA	NA	NA	NA	0.896143
C07	50_Saqui_24h	0.89223	0.883474	0.89502	0.896868	NA	NA	NA	NA	0.871578	0.858529	0.798287	0.977565	NA	NA	NA	NA	0.854883	0.83298	0.849627	0.854625	NA	NA	NA	NA	0.872139
C08	50_Saqui_24h	0.872527	0.888381	0.890834	0.894518	NA	NA	NA	NA	0.826313	0.799275	0.76768	0.973922	NA	NA	NA	NA	0.875627	0.874769	0.890557	0.857886	NA	NA	NA	NA	0.867691
C09	50_Saqui_24h	0.820354	0.803407	0.80384	0.814719	NA	NA	NA	NA	0.748409	0.714395	0.714997	0.884777	NA	NA	NA	NA	0.645705	0.67164	0.693993	0.678848	NA	NA	NA	NA	0.74959
C10	50_Saqui_24h	0.424313	0.694917	0.752443	0.748513	NA	NA	NA	NA	0.575061	0.589616	0.550056	0.888543	NA	NA	NA	NA	0.384977	0.453795	0.482155	0.450727	NA	NA	NA	NA	0.582926
C00	51_Saqui_72h	0.832482	0.983787	0.991577	0.955169	1.05134	0.97202	1.08336	1.13026	0.958913	0.959971	0.957928	0.938506	1.12822	1.0383	1.02944	0.988723	1.01567	1.03139	1.00608	1.02906	0.97142	1.00078	0.978413	0.967174	1
C01	51_Saqui_72h	1.0389	0.915783	1.0925	1.03972	NA	NA	NA	NA	1.11412	1.09942	1.03589	1.03554	NA	NA	NA	NA	1.00205	1.03423	1.03331	1.0064	NA	NA	NA	NA	1.03732
C02	51_Saqui_72h	1.04671	0.938545	1.10254	1.0344	NA	NA	NA	NA	1.08097	1.07703	1.0399	1.0081	NA	NA	NA	NA	0.987918	1.03846	1.01484	1.01819	NA	NA	NA	NA	1.0323
C03	51_Saqui_72h	1.03081	0.909775	1.00532	1.00154	NA	NA	NA	NA	1.09669	1.05242	1.02723	1.01173	NA	NA	NA	NA	0.973354	1.01811	0.983581	1.00837	NA	NA	NA	NA	1.00991
C04	51_Saqui_72h	0.962415	0.856732	0.959754	0.957863	NA	NA	NA	NA	1.01048	0.975233	0.956168	0.917103	NA	NA	NA	NA	0.941767	0.962403	1.00841	0.963253	NA	NA	NA	NA	0.955965
C05	51_Saqui_72h	0.928897	0.83736	0.875355	0.883167	NA	NA	NA	NA	0.972144	0.940796	0.911466	0.90477	NA	NA	NA	NA	0.897261	0.900026	0.895671	0.895364	NA	NA	NA	NA	0.903523
C06	51_Saqui_72h	0.77593	0.75973	0.795074	0.791369	NA	NA	NA	NA	0.965178	0.923195	0.894998	0.886493	NA	NA	NA	NA	0.693812	0.696721	0.713707	0.684669	NA	NA	NA	NA	0.798406
C07	51_Saqui_72h	0.846161	0.688109	0.780124	0.716944	NA	NA	NA	NA	0.819476	0.813162	0.764238	0.751265	NA	NA	NA	NA	0.713581	0.717755	0.722814	0.704672	NA	NA	NA	NA	0.753192
C08	51_Saqui_72h	0.659653	0.640846	0.623028	0.668421	NA	NA	NA	NA	0.763561	0.740311	0.739413	0.692433	NA	NA	NA	NA	0.677278	0.695782	0.681994	0.663111	NA	NA	NA	NA	0.687153
C09	51_Saqui_72h	0.0459804	0.407391	0.126413	0.522886	NA	NA	NA	NA	0.551889	0.546264	0.523494	0.481377	NA	NA	NA	NA	0.0411633	0.122966	0.202022	0.102131	NA	NA	NA	NA	0.306165
C10	51_Saqui_72h	0.00346591	0.0133095	0.0498809	0.368549	NA	NA	NA	NA	0.170391	0.12484	0.0593859	0.0361485	NA	NA	NA	NA	0.00348749	0.00547518	0.00545711	0.00598114	NA	NA	NA	NA	0.070531
C00	52_Saqui_144h	0.957271	0.942165	0.965852	0.958396	1.03337	1.04432	1.0443	1.05433	1.00053	1.03968	0.967216	0.913678	1.03756	1.0158	1.01908	1.00646	1.01356	0.977368	1.0115	1.00098	1.00715	0.986566	1.00414	0.998722	1
C01	52_Saqui_144h	1.01658	1.03279	1.01588	1.03829	NA	NA	NA	NA	1.03538	1.03588	0.993864	0.996006	NA	NA	NA	NA	1.01686	1.01014	0.996249	1.00534	NA	NA	NA	NA	1.0161
C02	52_Saqui_144h	1.01291	1.03784	1.03297	1.0489	NA	NA	NA	NA	1.03328	1.06284	1.01454	1.03112	NA	NA	NA	NA	1.02463	1.00623	0.986221	0.982204	NA	NA	NA	NA	1.02281
C03	52_Saqui_144h	1.0005	0.987461	1.00692	0.992411	NA	NA	NA	NA	1.04262	1.02473	1.00591	0.985004	NA	NA	NA	NA	1.03899	0.990279	0.977047	0.968644	NA	NA	NA	NA	1.00171
C04	52_Saqui_144h	0.935383	0.925634	0.920963	0.910506	NA	NA	NA	NA	0.992347	0.985259	0.95721	0.962595	NA	NA	NA	NA	0.980128	0.943665	0.937888	0.957663	NA	NA	NA	NA	0.95077
C05	52_Saqui_144h	0.904496	0.863131	0.898689	0.897875	NA	NA	NA	NA	0.978114	0.959446	0.938785	0.937778	NA	NA	NA	NA	0.97562	0.91119	0.896484	0.903705	NA	NA	NA	NA	0.922109
C06	52_Saqui_144h	0.751893	0.733295	0.724199	0.731913	NA	NA	NA	NA	0.982607	0.977245	0.955288	0.946857	NA	NA	NA	NA	0.728938	0.724084	0.727756	0.714103	NA	NA	NA	NA	0.808182
C07	52_Saqui_144h	0.686809	0.663261	0.720846	0.662704	NA	NA	NA	NA	0.827494	0.843464	0.811061	0.786533	NA	NA	NA	NA	0.740708	0.731352	0.718044	0.726955	NA	NA	NA	NA	0.743269
C08	52_Saqui_144h	0.62872	0.612597	0.620342	0.625046	NA	NA	NA	NA	0.807714	0.792636	0.763371	0.741483	NA	NA	NA	NA	0.709279	0.703514	0.681499	0.703298	NA	NA	NA	NA	0.699125
C09	52_Saqui_144h	0.00467108	0.071416	0.00442467	0.00471393	NA	NA	NA	NA	0.598507	0.600476	0.574129	0.514975	NA	NA	NA	NA	0.00312826	0.0045199	0.00811594	0.0169803	NA	NA	NA	NA	0.200505
C10	52_Saqui_144h	0.0031819	0.00368544	0.00419968	0.0149774	NA	NA	NA	NA	0.0683614	0.120046	0.0156572	0.00900986	NA	NA	NA	NA	0.00310487	0.00406966	0.00480057	0.00564841	NA	NA	NA	NA	0.0213952
C00	53_Tipra_1h	0.842029	1.05127	0.994867	1.06719	0.949132	1.03026	0.980263	1.08499	0.989063	0.957032	0.955152	0.950049	1.02804	1.05525	1.02378	1.04163	0.976324	1.00104	1.03259	0.968422	1.00779	0.995741	1.03123	0.986862	1
C01	53_Tipra_1h	0.972873	1.02115	0.997203	1.0582	NA	NA	NA	NA	1.01928	1.01905	1.02087	1.00781	NA	NA	NA	NA	0.999945	1.0172	1.01024	0.969339	NA	NA	NA	NA	1.00943
C02	53_Tipra_1h	0.977859	1.01368	0.961675	1.08948	NA	NA	NA	NA	1.01257	0.992013	1.01565	1.00265	NA	NA	NA	NA	0.980054	1.01741	0.999382	0.97073	NA	NA	NA	NA	1.00276
C03	53_Tipra_1h	0.983433	1.00194	0.976514	1.04289	NA	NA	NA	NA	0.998148	0.983529	0.998579	0.992888	NA	NA	NA	NA	1.01051	1.01904	0.982955	0.974756	NA	NA	NA	NA	0.997098
C04	53_Tipra_1h	0.966288	0.999509	0.981019	1.04602	NA	NA	NA	NA	0.992066	0.969967	0.978203	0.968074	NA	NA	NA	NA	1.02336	1.08223	1.02729	1.00622	NA	NA	NA	NA	1.00335
C05	53_Tipra_1h	0.996339	1.02572	1.005	1.05072	NA	NA	NA	NA	0.963532	0.977472	0.972552	0.963206	NA	NA	NA	NA	1.02401	1.02176	1.01815	1.01054	NA	NA	NA	NA	1.00242
C06	53_Tipra_1h	0.948966	0.991599	0.953264	1.08258	NA	NA	NA	NA	0.984325	0.95527	0.925679	0.933902	NA	NA	NA	NA	0.997547	1.03993	0.995327	0.971885	NA	NA	NA	NA	0.981689
C07	53_Tipra_1h	0.928179	0.988085	0.949662	1.0182	NA	NA	NA	NA	0.940246	0.934046	0.936761	0.946355	NA	NA	NA	NA	0.940066	1.0043	0.967445	0.944772	NA	NA	NA	NA	0.958176
C08	53_Tipra_1h	0.693411	0.669081	0.71775	0.903486	NA	NA	NA	NA	0.851826	0.85877	0.838447	0.865662	NA	NA	NA	NA	0.763922	0.783635	0.769901	0.755752	NA	NA	NA	NA	0.789304
C09	53_Tipra_1h	0.514417	0.458858	0.591165	0.703421	NA	NA	NA	NA	0.704225	0.604188	0.592911	0.61514	NA	NA	NA	NA	0.694186	0.743735	0.691966	0.714314	NA	NA	NA	NA	0.635711
C10	53_Tipra_1h	0.617625	0.633583	0.607585	0.52221	NA	NA	NA	NA	0.667051	0.680378	0.539172	0.549536	NA	NA	NA	NA	0.601009	0.731452	0.667843	0.646591	NA	NA	NA	NA	0.622003
C00	54_Tipra_24h	1.01028	0.96399	1.01509	1.03687	1.02334	0.987845	0.962789	0.999802	1.09856	1.0827	0.951359	0.9188	1.06561	0.953067	0.995034	0.934874	0.727109	1.10554	1.11989	1.10283	0.500735	1.12651	1.1494	1.16799	1
C01	54_Tipra_24h	1.01532	0.944106	0.987209	1.04333	NA	NA	NA	NA	1.10173	1.04307	1.02157	0.998285	NA	NA	NA	NA	0.703139	1.15631	1.01565	1.11791	NA	NA	NA	NA	1.0123
C02	54_Tipra_24h	0.9882	0.967433	0.961379	0.974565	NA	NA	NA	NA	1.11775	1.04571	1.03078	0.978461	NA	NA	NA	NA	0.687203	1.09495	1.10168	1.06501	NA	NA	NA	NA	1.00109
C03	54_Tipra_24h	0.986934	0.979382	0.975693	1.02424	NA	NA	NA	NA	1.11693	1.0264	1.00916	0.965259	NA	NA	NA	NA	0.636748	1.0813	1.03909	1.07928	NA	NA	NA	NA	0.993368
C04	54_Tipra_24h	1.01134	0.946999	0.992778	1.03465	NA	NA	NA	NA	1.12301	1.0707	1.02051	1.01522	NA	NA	NA	NA	0.633808	1.06589	1.04434	1.05834	NA	NA	NA	NA	1.00147
C05	54_Tipra_24h	0.994276	0.981979	0.979346	1.0096	NA	NA	NA	NA	1.10509	1.09851	1.0223	0.972448	NA	NA	NA	NA	1.00178	1.06254	1.04171	1.08862	NA	NA	NA	NA	1.02985
C06	54_Tipra_24h	0.976988	0.937487	0.940757	0.996576	NA	NA	NA	NA	1.08687	1.00991	0.978039	0.911056	NA	NA	NA	NA	0.716538	1.02382	1.00284	1.00692	NA	NA	NA	NA	0.965651
C07	54_Tipra_24h	0.939483	0.882883	0.899302	0.980359	NA	NA	NA	NA	1.02088	0.988223	0.950871	0.865351	NA	NA	NA	NA	0.310631	0.882402	0.967893	0.931668	NA	NA	NA	NA	0.884996
C08	54_Tipra_24h	0.531243	0.585659	0.741754	0.931064	NA	NA	NA	NA	0.88218	0.850397	0.790015	0.738119	NA	NA	NA	NA	0.204716	0.805957	0.785263	0.767667	NA	NA	NA	NA	0.717836
C09	54_Tipra_24h	0.591583	0.561348	0.493644	0.735511	NA	NA	NA	NA	0.527187	0.457863	0.486751	0.469667	NA	NA	NA	NA	0.149906	0.539721	0.526165	0.518421	NA	NA	NA	NA	0.504814
C10	54_Tipra_24h	0.703063	0.63031	0.67243	0.521203	NA	NA	NA	NA	0.403072	0.359464	0.342801	0.634117	NA	NA	NA	NA	0.226891	0.504281	0.465408	0.507895	NA	NA	NA	NA	0.497578
C00	55_Tipra_72h	0.964231	0.891537	1.00123	0.999373	0.988636	1.08352	1.03735	1.03412	1.0399	1.03379	1.01633	0.962453	1.04334	0.981226	0.976575	0.946376	0.98776	1.00042	1.02451	1.00561	0.971874	1.02412	0.97097	1.01473	1
C01	55_Tipra_72h	1.05544	1.08005	1.04055	1.03526	NA	NA	NA	NA	1.10359	1.044	1.03724	0.981394	NA	NA	NA	NA	0.994355	1.02629	1.02662	1.03086	NA	NA	NA	NA	1.03797
C02	55_Tipra_72h	0.986901	1.07565	1.01986	1.03641	NA	NA	NA	NA	1.11355	1.06061	1.06391	0.988225	NA	NA	NA	NA	1.00907	1.00875	1.04793	1.01716	NA	NA	NA	NA	1.03567
C03	55_Tipra_72h	1.03214	1.07911	1.03848	1.03951	NA	NA	NA	NA	1.10069	1.04675	1.03324	0.991213	NA	NA	NA	NA	1.0138	1.02978	1.0068	1.01597	NA	NA	NA	NA	1.03562
C04	55_Tipra_72h	0.972513	1.06397	1.04214	1.03714	NA	NA	NA	NA	1.07014	1.05571	1.02832	0.966823	NA	NA	NA	NA	0.993735	0.998167	1.03845	0.977441	NA	NA	NA	NA	1.02038
C05	55_Tipra_72h	0.967093	1.03625	1.03382	1.02733	NA	NA	NA	NA	1.07125	1.05327	1.04436	0.954926	NA	NA	NA	NA	0.991324	0.974746	0.976945	0.977849	NA	NA	NA	NA	1.0091
C06	55_Tipra_72h	1.00683	1.05564	1.0156	0.999159	NA	NA	NA	NA	1.04581	1.03047	1.02334	0.963621	NA	NA	NA	NA	0.946272	0.93567	0.919944	0.935741	NA	NA	NA	NA	0.989842
C07	55_Tipra_72h	0.861544	0.933641	0.921451	0.937923	NA	NA	NA	NA	0.854286	0.786317	0.817651	0.833952	NA	NA	NA	NA	0.731352	0.715023	0.725253	0.750146	NA	NA	NA	NA	0.822378
C08	55_Tipra_72h	0.62675	0.845545	0.861859	0.890117	NA	NA	NA	NA	0.46065	0.445809	0.436754	0.407028	NA	NA	NA	NA	0.444609	0.399327	0.436187	0.428493	NA	NA	NA	NA	0.556927
C09	55_Tipra_72h	0.357108	0.492031	0.541392	0.489845	NA	NA	NA	NA	0.307422	0.249946	0.259866	0.198166	NA	NA	NA	NA	0.146572	0.12581	0.151891	0.212314	NA	NA	NA	NA	0.294364
C10	55_Tipra_72h	0.379	0.472561	0.515939	0.363215	NA	NA	NA	NA	0.171113	0.138691	0.127748	0.112087	NA	NA	NA	NA	0.0553877	0.0564693	0.0598734	0.0887551	NA	NA	NA	NA	0.211737
C00	56_Tipra_144h	1.01636	0.971909	0.968682	0.878933	1.05576	1.08509	1.02041	1.00285	1.02146	1.00342	0.969191	0.957365	1.03834	1.02329	0.991725	0.995207	1.03308	1.00647	1.02571	1.03895	0.939899	0.993145	0.982627	0.980117	1
C01	56_Tipra_144h	1.06657	1.05329	1.00983	0.982992	NA	NA	NA	NA	1.03432	1.01525	0.997503	0.956641	NA	NA	NA	NA	0.978016	0.992754	0.97337	0.990161	NA	NA	NA	NA	1.00422
C02	56_Tipra_144h	1.05686	1.07823	1.03878	0.997336	NA	NA	NA	NA	1.04329	0.996915	0.989939	0.979706	NA	NA	NA	NA	0.966255	0.997548	0.975317	0.980898	NA	NA	NA	NA	1.00842
C03	56_Tipra_144h	1.06008	1.06819	1.02872	0.995655	NA	NA	NA	NA	1.04648	1.02081	0.983652	0.961378	NA	NA	NA	NA	0.981425	1.00736	0.984521	0.989463	NA	NA	NA	NA	1.01064
C04	56_Tipra_144h	1.06397	1.05355	1.01719	0.986533	NA	NA	NA	NA	1.03076	1.02344	0.97463	0.949009	NA	NA	NA	NA	0.959786	0.986397	0.977193	0.993955	NA	NA	NA	NA	1.00137
C05	56_Tipra_144h	1.04665	1.05193	1.0164	0.972279	NA	NA	NA	NA	1.01363	0.990696	0.959931	0.948376	NA	NA	NA	NA	0.955933	0.988398	0.995376	1.01654	NA	NA	NA	NA	0.996344
C06	56_Tipra_144h	1.04272	1.01897	0.993873	0.956154	NA	NA	NA	NA	1.01592	0.97498	0.93725	0.903749	NA	NA	NA	NA	0.97878	0.93997	0.947351	0.967137	NA	NA	NA	NA	0.973072
C07	56_Tipra_144h	0.90697	0.903418	0.944735	0.890912	NA	NA	NA	NA	0.798192	0.776891	0.730557	0.710533	NA	NA	NA	NA	0.6261	0.654445	0.657902	0.668283	NA	NA	NA	NA	0.772412
C08	56_Tipra_144h	0.681169	0.810296	0.863951	0.831487	NA	NA	NA	NA	0.254452	0.250891	0.224366	0.173747	NA	NA	NA	NA	0.177896	0.204288	0.174008	0.213457	NA	NA	NA	NA	0.405001
C09	56_Tipra_144h	0.17515	0.173895	0.18453	0.261134	NA	NA	NA	NA	0.123738	0.133439	0.101826	0.0763413	NA	NA	NA	NA	0.0133706	0.0170817	0.0297599	0.0205028	NA	NA	NA	NA	0.109231
C10	56_Tipra_144h	0.120622	0.184149	0.170421	0.137363	NA	NA	NA	NA	0.0678502	0.0401493	0.0224886	0.0325287	NA	NA	NA	NA	0.00390643	0.00667644	0.007073	0.00935767	NA	NA	NA	NA	0.0668821
C00	57_Daru_1h	0.946645	1.03439	0.973771	0.994023	0.993549	1.06225	1.00112	0.994248	0.999397	0.960078	0.992962	1.03191	0.975544	1.05572	0.989217	0.995168	1.02595	0.974822	0.983192	1.01474	1.02131	0.989941	1.01403	0.976021	1
C01	57_Daru_1h	0.971897	1.07989	1.04042	1.01422	NA	NA	NA	NA	1.06193	1.0762	1.04968	1.08383	NA	NA	NA	NA	1.02515	1.00064	0.970782	0.999553	NA	NA	NA	NA	1.03118
C02	57_Daru_1h	0.976413	1.04856	0.988266	1.01784	NA	NA	NA	NA	1.03701	1.04853	1.03722	1.08162	NA	NA	NA	NA	1.0644	1.01736	0.99145	0.996023	NA	NA	NA	NA	1.02539
C03	57_Daru_1h	0.960168	1.04686	0.999814	0.985624	NA	NA	NA	NA	1.09226	1.0394	1.07553	1.03141	NA	NA	NA	NA	1.09137	1.02149	1.00854	0.995979	NA	NA	NA	NA	1.02904
C04	57_Daru_1h	0.962753	1.03065	1.00579	0.997917	NA	NA	NA	NA	1.05501	1.07532	1.04122	1.09375	NA	NA	NA	NA	1.07925	1.02306	1.04127	0.973313	NA	NA	NA	NA	1.03161
C05	57_Daru_1h	0.914337	0.987803	0.95852	0.941531	NA	NA	NA	NA	1.0778	1.01525	1.01656	1.04462	NA	NA	NA	NA	1.02675	0.99054	1.00357	0.990296	NA	NA	NA	NA	0.997299
C06	57_Daru_1h	0.913818	0.969572	0.953599	0.918807	NA	NA	NA	NA	1.04586	0.988711	0.974739	1.00574	NA	NA	NA	NA	1.05108	0.997577	1.01967	1.00279	NA	NA	NA	NA	0.98683
C07	57_Daru_1h	0.880663	0.925174	0.938054	0.947469	NA	NA	NA	NA	1.0286	0.965042	0.974119	1.0065	NA	NA	NA	NA	1.0382	0.967186	0.976843	1.00057	NA	NA	NA	NA	0.970702
C08	57_Daru_1h	0.914427	0.932986	0.935322	0.929012	NA	NA	NA	NA	1.03837	0.965639	0.970051	0.995766	NA	NA	NA	NA	1.02471	0.972935	0.995491	0.962635	NA	NA	NA	NA	0.969778
C09	57_Daru_1h	0.855953	0.86381	0.883192	0.897765	NA	NA	NA	NA	0.996869	1.00073	0.969132	0.923172	NA	NA	NA	NA	1.08167	0.978152	0.965854	0.967186	NA	NA	NA	NA	0.948624
C10	57_Daru_1h	0.803168	0.883034	0.908072	0.895496	NA	NA	NA	NA	0.935673	0.935145	0.921058	0.946704	NA	NA	NA	NA	1.01802	0.971959	0.962635	0.951402	NA	NA	NA	NA	0.927697
C00	58_Daru_24h	0.999322	1.07234	0.983079	0.980466	0.975582	1.02055	0.977364	0.991295	1.02407	0.990101	1.01285	1.01545	1.039	0.846328	1.05553	1.01667	0.998782	1.00338	0.997379	0.986136	0.974266	1.00881	1.03249	0.998763	1
C01	58_Daru_24h	1.08648	1.05387	1.01874	1.03397	NA	NA	NA	NA	1.06822	1.11927	1.08014	1.08721	NA	NA	NA	NA	1.02335	1.0458	1.04013	1.01955	NA	NA	NA	NA	1.05639
C02	58_Daru_24h	0.997394	1.04502	1.01461	1.0153	NA	NA	NA	NA	1.05327	1.03572	1.04463	1.07392	NA	NA	NA	NA	1.02662	1.02045	1.06064	1.03035	NA	NA	NA	NA	1.03483
C03	58_Daru_24h	0.984244	1.01659	1.00583	1.01969	NA	NA	NA	NA	1.05187	1.0306	1.03131	0.979907	NA	NA	NA	NA	1.03138	1.03277	1.0379	1.02405	NA	NA	NA	NA	1.02051
C04	58_Daru_24h	0.987816	1.00624	1.00136	1.01189	NA	NA	NA	NA	1.05366	1.05614	1.0598	1.04672	NA	NA	NA	NA	1.03159	1.01541	1.04377	1.02898	NA	NA	NA	NA	1.02862
C05	58_Daru_24h	0.974426	0.99473	1.01673	1.00116	NA	NA	NA	NA	1.05221	1.06433	1.04881	1.04634	NA	NA	NA	NA	1.00729	1.02378	1.00401	0.989939	NA	NA	NA	NA	1.01865
C06	58_Daru_24h	0.953265	0.981939	0.965439	0.965996	NA	NA	NA	NA	1.01142	1.00012	1.02927	1.00622	NA	NA	NA	NA	1.00853	0.974487	0.995126	0.99832	NA	NA	NA	NA	0.990844
C07	58_Daru_24h	0.931761	0.99485	0.965961	0.892215	NA	NA	NA	NA	0.980533	0.968847	0.97835	0.991899	NA	NA	NA	NA	0.939338	0.912681	0.94015	0.921431	NA	NA	NA	NA	0.951501
C08	58_Daru_24h	0.925387	0.94642	0.943181	0.95437	NA	NA	NA	NA	0.958733	0.95732	0.987179	0.974481	NA	NA	NA	NA	0.920102	0.899315	0.918311	0.908453	NA	NA	NA	NA	0.941104
C09	58_Daru_24h	0.905837	0.914884	0.89661	0.925181	NA	NA	NA	NA	0.941636	0.902306	0.931234	0.922244	NA	NA	NA	NA	0.861987	0.849508	0.8568	0.850062	NA	NA	NA	NA	0.896524
C10	58_Daru_24h	0.87508	0.882885	0.887674	0.926304	NA	NA	NA	NA	0.920542	0.915598	0.933273	0.926129	NA	NA	NA	NA	0.841681	0.850062	0.841902	0.826506	NA	NA	NA	NA	0.885636
C00	59_Daru_72h	0.95358	1.00551	1.01817	1.04081	0.955716	0.967594	0.992209	1.06641	0.969756	0.989785	1.018	0.988399	0.96828	1.02025	1.02527	1.02025	1.0417	0.985125	1.03214	0.990115	0.976036	1.00235	0.989966	0.982576	1
C01	59_Daru_72h	1.01579	1.08747	1.06692	1.07172	NA	NA	NA	NA	0.986672	1.03186	0.983667	1.04419	NA	NA	NA	NA	1.02659	1.04526	1.04259	1.01899	NA	NA	NA	NA	1.03514
C02	59_Daru_72h	1.03099	1.09331	1.05284	1.06631	NA	NA	NA	NA	1.01543	1.03369	1.03666	1.0525	NA	NA	NA	NA	1.02753	1.06083	1.05815	1.02793	NA	NA	NA	NA	1.04635
C03	59_Daru_72h	1.02951	1.07959	1.07289	1.0711	NA	NA	NA	NA	1.00181	1.03899	1.03274	1.0257	NA	NA	NA	NA	1.02467	1.04429	1.0492	1.03031	NA	NA	NA	NA	1.04173
C04	59_Daru_72h	0.994464	1.06466	1.06594	1.05857	NA	NA	NA	NA	1.0209	1.02835	1.03909	1.04285	NA	NA	NA	NA	1.02993	1.01562	1.05337	1.01991	NA	NA	NA	NA	1.03614
C05	59_Daru_72h	1.02417	1.05617	1.04991	1.04493	NA	NA	NA	NA	0.996678	1.01984	1.03591	1.04303	NA	NA	NA	NA	1.05497	1.02686	1.03426	1.02286	NA	NA	NA	NA	1.03413
C06	59_Daru_72h	0.988082	1.00323	1.00587	0.995614	NA	NA	NA	NA	0.936176	0.991171	1.00017	0.999737	NA	NA	NA	NA	0.988103	0.977776	1.01463	0.994582	NA	NA	NA	NA	0.991261
C07	59_Daru_72h	0.902315	0.866809	0.922629	0.955178	NA	NA	NA	NA	0.882764	0.921869	0.931461	0.916056	NA	NA	NA	NA	0.888928	0.872884	0.904333	0.884645	NA	NA	NA	NA	0.904156
C08	59_Daru_72h	0.911034	0.939638	0.926099	0.918986	NA	NA	NA	NA	0.86862	0.898151	0.895793	0.902236	NA	NA	NA	NA	0.883394	0.867874	0.886712	0.866861	NA	NA	NA	NA	0.897116
C09	59_Daru_72h	0.808276	0.877262	0.862481	0.861321	NA	NA	NA	NA	0.77173	0.820139	0.838189	0.73896	NA	NA	NA	NA	0.790501	0.772091	0.773383	0.768753	NA	NA	NA	NA	0.806924
C10	59_Daru_72h	0.723358	0.799457	0.819689	0.826244	NA	NA	NA	NA	0.767915	0.816756	0.820661	0.80594	NA	NA	NA	NA	0.76942	0.752322	0.75861	0.725101	NA	NA	NA	NA	0.782123
C00	60_Daru_144h	0.976416	0.994024	1.04612	0.885006	0.95721	1.03852	1.05584	1.04687	1.01361	0.995008	0.983243	0.978121	1.01963	1.00221	1.00187	1.00632	1.00788	1.01774	1.06026	1.04926	0.98655	1.02383	0.850664	1.00381	1
C01	60_Daru_144h	1.02663	1.09532	1.06641	1.08874	NA	NA	NA	NA	1.02964	1.0343	1.04835	1.03716	NA	NA	NA	NA	1.03368	1.07022	1.05313	1.04693	NA	NA	NA	NA	1.05254
C02	60_Daru_144h	1.0874	1.11711	1.11642	1.07438	NA	NA	NA	NA	1.08968	1.06326	1.06557	1.11392	NA	NA	NA	NA	1.05337	1.07109	1.06756	1.05534	NA	NA	NA	NA	1.08126
C03	60_Daru_144h	1.10392	1.09796	1.10228	1.09292	NA	NA	NA	NA	1.02579	1.04923	1.05458	1.05987	NA	NA	NA	NA	1.07486	1.08075	1.07329	1.05315	NA	NA	NA	NA	1.07238
C04	60_Daru_144h	1.02231	1.12179	1.12046	1.08434	NA	NA	NA	NA	1.08569	1.06245	1.06457	1.08216	NA	NA	NA	NA	1.05221	1.07266	0.864409	1.06661	NA	NA	NA	NA	1.05831
C05	60_Daru_144h	1.04986	1.08817	1.09717	1.06358	NA	NA	NA	NA	1.05532	1.06322	1.06233	1.09377	NA	NA	NA	NA	1.04913	1.06996	1.08884	1.07053	NA	NA	NA	NA	1.07099
C06	60_Daru_144h	1.02243	1.08665	1.0305	1.05099	NA	NA	NA	NA	1.05573	1.02956	1.0017	1.0506	NA	NA	NA	NA	1.03953	1.0417	1.04202	1.03965	NA	NA	NA	NA	1.04092
C07	60_Daru_144h	0.980549	1.02424	0.996384	0.994067	NA	NA	NA	NA	0.970798	0.951408	0.953295	0.996329	NA	NA	NA	NA	0.930434	0.930719	0.957862	0.957124	NA	NA	NA	NA	0.970267
C08	60_Daru_144h	0.953077	0.972577	1.00549	0.977895	NA	NA	NA	NA	0.97417	0.950426	0.930029	0.966935	NA	NA	NA	NA	0.923474	0.918963	0.967231	0.946399	NA	NA	NA	NA	0.957222
C09	60_Daru_144h	0.942506	0.891314	0.886431	0.897057	NA	NA	NA	NA	0.957687	0.891664	0.877043	0.905556	NA	NA	NA	NA	0.821405	0.839447	0.854976	0.868666	NA	NA	NA	NA	0.886146
C10	60_Daru_144h	0.718	0.80842	0.876099	0.847996	NA	NA	NA	NA	0.802791	0.862358	0.912803	0.928293	NA	NA	NA	NA	0.821777	0.845162	0.846637	0.846534	NA	NA	NA	NA	0.843073
C00	61_Ralte_1h	1.19975	1.2024	1.2229	1.1449	0.749266	0.641602	0.757415	1.08176	1.00986	1.02502	1.00647	1.02072	0.981226	0.972172	0.966003	1.01853	1.00326	0.982889	1.03577	0.974648	1.00924	0.95856	1.05557	0.980051	1
C01	61_Ralte_1h	1.17425	1.29094	1.22482	1.15219	NA	NA	NA	NA	0.975651	0.975031	0.976195	1.0035	NA	NA	NA	NA	1.01039	1.04495	0.999128	0.999189	NA	NA	NA	NA	1.06885
C02	61_Ralte_1h	1.24869	1.26895	1.18684	1.18136	NA	NA	NA	NA	0.964024	0.979273	1.00153	0.997573	NA	NA	NA	NA	1.03475	1.01881	0.982798	1.00785	NA	NA	NA	NA	1.0727
C03	61_Ralte_1h	1.22146	1.27536	1.18355	1.19829	NA	NA	NA	NA	0.973155	0.973698	0.98711	0.984614	NA	NA	NA	NA	1.0208	1.02137	0.982134	0.977576	NA	NA	NA	NA	1.06659
C04	61_Ralte_1h	1.20866	1.24906	1.23955	1.16142	NA	NA	NA	NA	0.976867	0.965848	0.970788	0.982428	NA	NA	NA	NA	1.05373	1.06406	1.03846	1.03629	NA	NA	NA	NA	1.07893
C05	61_Ralte_1h	1.20244	1.26282	1.19721	1.16057	NA	NA	NA	NA	0.963753	0.966068	0.955281	1.01095	NA	NA	NA	NA	1.04818	1.05591	0.994601	1.00175	NA	NA	NA	NA	1.06829
C06	61_Ralte_1h	1.18706	1.27445	1.22013	1.14856	NA	NA	NA	NA	0.962563	0.985778	0.967193	0.960429	NA	NA	NA	NA	1.01081	1.02983	1.0112	1.00218	NA	NA	NA	NA	1.06335
C07	61_Ralte_1h	1.16697	1.19536	1.16445	1.13367	NA	NA	NA	NA	0.961877	0.930372	0.944133	0.954816	NA	NA	NA	NA	1.01682	1.02949	1.04326	1.04229	NA	NA	NA	NA	1.04863
C08	61_Ralte_1h	1.1787	1.24223	1.21292	1.19806	NA	NA	NA	NA	0.976621	0.96061	0.945995	0.961722	NA	NA	NA	NA	1.02053	1.03903	1.02322	1.0381	NA	NA	NA	NA	1.06648
C09	61_Ralte_1h	1.17928	1.21675	1.21867	1.05529	NA	NA	NA	NA	0.96881	0.975199	0.997237	0.962175	NA	NA	NA	NA	1.0221	1.02554	1.0534	1.02626	NA	NA	NA	NA	1.05839
C10	61_Ralte_1h	1.18547	1.29217	1.17909	1.1331	NA	NA	NA	NA	0.95973	0.958476	0.952721	0.953716	NA	NA	NA	NA	1.0326	1.00257	0.995808	1.01561	NA	NA	NA	NA	1.05509
C00	62_Ralte_24h	0.971455	0.808953	1.15182	0.981552	0.992369	1.09414	0.954038	1.04567	1.01891	0.982961	0.990769	1.05326	1.00806	0.996467	0.993604	0.955969	0.960402	0.977252	0.97546	0.990789	0.970191	1.05731	1.03282	1.03578	1
C01	62_Ralte_24h	1.01652	1.06648	0.995327	1.01428	NA	NA	NA	NA	1.01511	1.0205	1.00907	1.04562	NA	NA	NA	NA	1.00062	1.03434	0.981834	1.03157	NA	NA	NA	NA	1.01927
C02	62_Ralte_24h	1.03377	1.08962	0.981561	1.03658	NA	NA	NA	NA	1.02147	1.00113	1.0128	0.993418	NA	NA	NA	NA	0.997912	0.996933	0.987603	1.03982	NA	NA	NA	NA	1.01605
C03	62_Ralte_24h	1.06155	1.06666	1.01831	1.01824	NA	NA	NA	NA	0.987553	1.06737	1.07503	0.953543	NA	NA	NA	NA	0.99458	0.997183	0.991643	1.03067	NA	NA	NA	NA	1.02186
C04	62_Ralte_24h	1.07334	1.04853	1.06155	1.02911	NA	NA	NA	NA	1.04473	1.00648	1.02948	1.05734	NA	NA	NA	NA	0.985291	0.980292	0.996662	1.01974	NA	NA	NA	NA	1.02771
C05	62_Ralte_24h	1.05607	1.06149	0.979002	1.02062	NA	NA	NA	NA	1.04505	1.02167	1.00188	1.04746	NA	NA	NA	NA	0.987332	0.994642	0.974794	1.02797	NA	NA	NA	NA	1.01816
C06	62_Ralte_24h	1.0604	1.06187	0.979765	1.02668	NA	NA	NA	NA	1.0358	1.02006	1.00635	0.96229	NA	NA	NA	NA	0.990164	1.00097	0.992643	1.0268	NA	NA	NA	NA	1.01365
C07	62_Ralte_24h	1.02044	1.05894	0.945893	1.01114	NA	NA	NA	NA	1.04184	0.997034	0.983342	0.977989	NA	NA	NA	NA	0.950218	0.928724	0.939013	0.946094	NA	NA	NA	NA	0.983389
C08	62_Ralte_24h	1.02609	1.06111	0.96796	1.02029	NA	NA	NA	NA	1.05592	1.0072	0.958757	0.993102	NA	NA	NA	NA	0.981105	0.965172	0.971524	0.973898	NA	NA	NA	NA	0.99851
C09	62_Ralte_24h	1.01922	1.05557	0.92916	0.974682	NA	NA	NA	NA	1.03499	0.988018	0.955411	0.953998	NA	NA	NA	NA	0.964047	0.937034	0.975044	0.992247	NA	NA	NA	NA	0.981619
C10	62_Ralte_24h	0.972453	0.981778	0.94859	0.982064	NA	NA	NA	NA	1.00098	0.963702	0.94185	0.91588	NA	NA	NA	NA	0.948989	0.926871	0.975939	1.00106	NA	NA	NA	NA	0.963346
C00	63_Ralte_72h	0.995194	1.00139	0.937455	1.04059	0.914264	1.048	0.98736	1.07575	0.981997	0.956276	0.96438	0.97791	0.981555	1.00416	1.07225	1.06148	0.992279	0.981351	0.993634	0.926535	1.04266	1.0379	1.01788	1.00777	1
C01	63_Ralte_72h	0.959366	1.0495	0.993499	1.1051	NA	NA	NA	NA	1.0133	1.03713	1.0564	1.06906	NA	NA	NA	NA	1.03715	1.03399	1.02305	0.998055	NA	NA	NA	NA	1.0313
C02	63_Ralte_72h	1.06918	1.06637	0.981861	1.10717	NA	NA	NA	NA	1.02981	1.05363	1.07628	1.10961	NA	NA	NA	NA	1.04483	1.02722	1.03768	1.01314	NA	NA	NA	NA	1.0514
C03	63_Ralte_72h	1.05224	1.0597	0.961909	1.0985	NA	NA	NA	NA	1.01806	1.04877	1.06423	1.05808	NA	NA	NA	NA	1.06002	1.03506	1.03374	1.02642	NA	NA	NA	NA	1.04306
C04	63_Ralte_72h	1.05473	1.03049	0.982407	1.09009	NA	NA	NA	NA	1.02543	1.04251	1.06217	1.04796	NA	NA	NA	NA	1.05148	1.03114	1.03647	1.05533	NA	NA	NA	NA	1.04252
C05	63_Ralte_72h	1.07	1.03561	0.989017	1.0905	NA	NA	NA	NA	1.03187	1.05542	1.07256	1.07074	NA	NA	NA	NA	1.04758	1.0325	1.03446	1.00727	NA	NA	NA	NA	1.04479
C06	63_Ralte_72h	1.04787	1.0287	0.983716	1.08561	NA	NA	NA	NA	1.04453	1.06081	1.0867	1.05909	NA	NA	NA	NA	1.0643	1.03583	1.04553	1.00773	NA	NA	NA	NA	1.04587
C07	63_Ralte_72h	0.917578	0.981645	0.976108	1.06268	NA	NA	NA	NA	1.04673	1.03259	1.03933	1.02295	NA	NA	NA	NA	1.01633	1.00848	1.03941	0.986271	NA	NA	NA	NA	1.01084
C08	63_Ralte_72h	1.00713	0.998066	0.983773	1.06445	NA	NA	NA	NA	1.04825	1.04265	1.0675	1.07031	NA	NA	NA	NA	0.989765	0.981209	0.992279	0.960708	NA	NA	NA	NA	1.01717
C09	63_Ralte_72h	0.992539	0.989272	0.945855	1.02479	NA	NA	NA	NA	1.01693	1.02116	1.04011	1.04019	NA	NA	NA	NA	0.973401	0.970905	0.956644	0.936357	NA	NA	NA	NA	0.992346
C10	63_Ralte_72h	0.974762	0.949894	0.948312	1.03505	NA	NA	NA	NA	0.96885	0.987376	0.978005	0.953384	NA	NA	NA	NA	0.94281	0.966626	0.945074	0.911632	NA	NA	NA	NA	0.963481
C00	64_Ralte_144h	0.987462	0.996335	0.949724	1.06086	1.04829	1.0939	1.05412	0.80931	0.932392	0.97026	0.982128	1.03752	0.985234	1.03804	1.03878	1.01564	1.03359	1.00185	1.01288	1.05381	0.98097	0.978353	0.970777	0.967776	1
C01	64_Ralte_144h	1.08018	1.08759	0.994597	0.774807	NA	NA	NA	NA	0.969429	1.02941	1.03115	1.03255	NA	NA	NA	NA	0.995673	0.98963	0.966692	0.980092	NA	NA	NA	NA	0.994316
C02	64_Ralte_144h	1.02322	1.09335	1.01477	0.785742	NA	NA	NA	NA	0.983456	1.05889	1.02665	1.05716	NA	NA	NA	NA	1.01168	0.976949	0.980669	0.971608	NA	NA	NA	NA	0.998679
C03	64_Ralte_144h	1.08726	1.07923	1.01227	1.00832	NA	NA	NA	NA	1.0078	1.0511	1.05448	1.05411	NA	NA	NA	NA	1.00849	0.99697	0.973507	0.983782	NA	NA	NA	NA	1.02644
C04	64_Ralte_144h	1.06014	1.07123	1.02411	1.00498	NA	NA	NA	NA	1.00838	1.06887	1.04923	1.06037	NA	NA	NA	NA	1.00489	1.02434	1.02128	0.999033	NA	NA	NA	NA	1.03307
C05	64_Ralte_144h	1.07269	1.08252	1.03937	1.09541	NA	NA	NA	NA	1.01889	1.05073	1.05846	1.03324	NA	NA	NA	NA	1.01357	1.01519	0.992383	0.985527	NA	NA	NA	NA	1.03816
C06	64_Ralte_144h	1.0819	1.03703	1.01702	1.08524	NA	NA	NA	NA	1.01854	1.05345	1.06615	1.08076	NA	NA	NA	NA	1.02232	1.02447	1.00968	1.00232	NA	NA	NA	NA	1.04157
C07	64_Ralte_144h	1.07335	1.08473	0.900442	1.11628	NA	NA	NA	NA	0.986065	1.02593	1.03841	1.05268	NA	NA	NA	NA	1.00459	1.02537	1.03039	0.999741	NA	NA	NA	NA	1.02816
C08	64_Ralte_144h	1.07577	1.08296	1.02486	1.0432	NA	NA	NA	NA	1.00174	1.03335	1.03144	1.03043	NA	NA	NA	NA	0.992466	0.997707	0.973766	0.962034	NA	NA	NA	NA	1.02081
C09	64_Ralte_144h	1.00874	1.07512	0.986869	1.0574	NA	NA	NA	NA	0.976644	0.986769	0.975675	0.984795	NA	NA	NA	NA	0.966391	0.969745	0.947502	0.950816	NA	NA	NA	NA	0.990539
C10	64_Ralte_144h	0.997621	1.04119	0.95238	0.937106	NA	NA	NA	NA	0.91758	0.947701	0.941189	0.924992	NA	NA	NA	NA	0.97162	0.961551	0.957218	0.912803	NA	NA	NA	NA	0.955246
C00	65_Bicte_1h	0.997655	1.07975	0.99515	0.908906	0.951957	1.05899	0.960203	1.04739	0.984617	1.01069	0.990159	0.99006	0.94829	1.05487	1.01603	1.00528	0.970052	0.97554	0.94302	1.0188	1.01293	1.01689	1.0404	1.02235	1
C01	65_Bicte_1h	0.97443	1.07011	0.967034	1.07397	NA	NA	NA	NA	0.984295	1.02206	1.00633	0.974612	NA	NA	NA	NA	1.02288	0.98731	0.963918	1.00612	NA	NA	NA	NA	1.00442
C02	65_Bicte_1h	0.990749	1.07248	0.969931	1.06001	NA	NA	NA	NA	0.954179	1.00888	0.991696	0.975529	NA	NA	NA	NA	0.98458	0.990626	0.957549	1.00548	NA	NA	NA	NA	0.996807
C03	65_Bicte_1h	0.988712	1.09363	0.970225	1.05497	NA	NA	NA	NA	0.938595	0.963664	0.984667	0.976893	NA	NA	NA	NA	0.982291	0.986282	0.989893	1.0031	NA	NA	NA	NA	0.994409
C04	65_Bicte_1h	0.980356	1.06375	0.956739	1.0203	NA	NA	NA	NA	0.955332	0.990246	0.990035	0.948513	NA	NA	NA	NA	1.04804	1.03395	0.979473	1.04801	NA	NA	NA	NA	1.00123
C05	65_Bicte_1h	0.995803	1.06719	0.968842	1.04495	NA	NA	NA	NA	0.946988	0.979199	0.977141	0.938818	NA	NA	NA	NA	1.02464	0.978299	0.971695	1.0404	NA	NA	NA	NA	0.994498
C06	65_Bicte_1h	0.98198	1.02649	0.957763	1.00547	NA	NA	NA	NA	0.96623	0.983737	0.994659	0.964234	NA	NA	NA	NA	1.00982	0.977272	0.971842	1.00169	NA	NA	NA	NA	0.986766
C07	65_Bicte_1h	0.973254	1.07127	0.979441	1.058	NA	NA	NA	NA	0.943901	0.960081	1.00886	0.946678	NA	NA	NA	NA	1.00774	0.976186	0.976773	0.973838	NA	NA	NA	NA	0.989669
C08	65_Bicte_1h	0.964779	1.06822	0.973744	1.05714	NA	NA	NA	NA	0.881662	0.993283	0.989725	0.945885	NA	NA	NA	NA	1.02071	1.01933	0.977477	1.02617	NA	NA	NA	NA	0.993178
C09	65_Bicte_1h	0.985465	1.05293	0.965563	1.02324	NA	NA	NA	NA	0.979918	0.983538	0.972367	0.948798	NA	NA	NA	NA	1.01323	0.998463	0.98954	1.01073	NA	NA	NA	NA	0.993649
C10	65_Bicte_1h	1.00804	1.07427	0.964572	0.975923	NA	NA	NA	NA	0.877261	0.971115	0.949245	0.927759	NA	NA	NA	NA	0.979062	0.99814	1.00744	1.03136	NA	NA	NA	NA	0.980349
C00	66_Bicte_24h	0.971956	0.995511	0.977749	1.07614	1.00086	0.965419	0.958468	1.05389	1.02052	1.05118	0.97387	0.980846	1.00458	1.00644	0.983937	0.97864	1.02562	0.979039	0.997152	0.993578	0.995406	0.991974	1.0108	1.00643	1
C01	66_Bicte_24h	0.999056	1.02204	0.96855	1.05177	NA	NA	NA	NA	1.00948	1.02764	1.01628	0.976414	NA	NA	NA	NA	0.968541	0.988766	1.01955	1.02146	NA	NA	NA	NA	1.0058
C02	66_Bicte_24h	1.00648	1.0051	0.962304	0.944258	NA	NA	NA	NA	1.04112	1.01983	1.0016	1.01084	NA	NA	NA	NA	1.00131	0.972176	0.997254	1.01001	NA	NA	NA	NA	0.99769
C03	66_Bicte_24h	0.993386	1.00188	0.997606	1.07167	NA	NA	NA	NA	1.02562	1.02377	1.03536	1.00568	NA	NA	NA	NA	0.982917	0.972094	1.03687	1.01364	NA	NA	NA	NA	1.01337
C04	66_Bicte_24h	1.00498	1.00943	0.995542	1.06177	NA	NA	NA	NA	1.04042	1.04652	1.04824	1.03117	NA	NA	NA	NA	0.954184	0.955078	0.959484	0.982613	NA	NA	NA	NA	1.00745
C05	66_Bicte_24h	0.997852	1.01853	1.0167	1.05329	NA	NA	NA	NA	1.03365	1.04075	1.00252	1.02602	NA	NA	NA	NA	0.974795	0.974023	1.01758	1.0017	NA	NA	NA	NA	1.01312
C06	66_Bicte_24h	1.02751	1.02137	1.01038	1.05296	NA	NA	NA	NA	1.04614	1.04982	1.02682	1.01894	NA	NA	NA	NA	0.967607	0.957799	1.00976	1.0027	NA	NA	NA	NA	1.01598
C07	66_Bicte_24h	1.01686	1.03357	1.02714	1.08702	NA	NA	NA	NA	1.0372	1.06816	1.04843	1.02416	NA	NA	NA	NA	0.910932	0.919501	0.951382	0.950854	NA	NA	NA	NA	1.00627
C08	66_Bicte_24h	1.02884	1.03922	1.03492	1.10323	NA	NA	NA	NA	1.04435	1.06035	1.01648	1.0153	NA	NA	NA	NA	1.00609	0.998919	0.971952	0.996746	NA	NA	NA	NA	1.02637
C09	66_Bicte_24h	1.02754	1.02656	1.05092	1.0854	NA	NA	NA	NA	1.04947	1.05705	0.99619	0.977766	NA	NA	NA	NA	0.958895	0.965881	0.968805	0.969698	NA	NA	NA	NA	1.01118
C10	66_Bicte_24h	0.989028	1.03826	1.02869	1.13236	NA	NA	NA	NA	1.02039	1.03081	1.00656	0.976663	NA	NA	NA	NA	0.950326	0.946102	0.955626	0.950184	NA	NA	NA	NA	1.00208
C00	67_Bicte_72h	0.859513	1.02681	0.903487	0.936293	1.04717	1.07215	1.06424	1.09033	0.91607	1.00009	1.01469	1.07923	0.986913	0.988594	0.951277	1.06313	1.03248	1.00634	1.00804	0.966338	1.00803	1.04344	0.980071	0.95526	1
C01	67_Bicte_72h	1.07533	1.07212	1.06367	1.10456	NA	NA	NA	NA	1.04631	1.09446	1.13162	1.12732	NA	NA	NA	NA	1.04912	1.08327	0.992755	1.01552	NA	NA	NA	NA	1.07134
C02	67_Bicte_72h	1.0735	1.07095	1.07804	1.13026	NA	NA	NA	NA	1.09994	1.16103	1.18192	1.18302	NA	NA	NA	NA	1.05633	1.08023	1.00478	1.01682	NA	NA	NA	NA	1.09473
C03	67_Bicte_72h	1.0901	1.07972	1.07051	1.13035	NA	NA	NA	NA	1.1046	1.1633	1.14446	1.19094	NA	NA	NA	NA	1.0805	1.09225	1.01028	1.03086	NA	NA	NA	NA	1.09899
C04	67_Bicte_72h	1.08172	1.07921	1.07242	1.12477	NA	NA	NA	NA	1.10306	1.18658	1.16198	1.13139	NA	NA	NA	NA	1.0637	1.04508	1.02151	1.01055	NA	NA	NA	NA	1.09016
C05	67_Bicte_72h	1.10902	1.08456	1.08258	1.11017	NA	NA	NA	NA	1.13056	1.16648	1.18027	1.15973	NA	NA	NA	NA	1.06949	1.03539	1.02551	1.00378	NA	NA	NA	NA	1.09646
C06	67_Bicte_72h	0.993617	1.20986	1.08552	1.12699	NA	NA	NA	NA	1.14765	1.18788	1.1593	1.20611	NA	NA	NA	NA	1.07668	1.0437	1.02	1.00407	NA	NA	NA	NA	1.10511
C07	67_Bicte_72h	1.10428	1.09661	1.104	1.16435	NA	NA	NA	NA	1.12855	1.15547	1.17577	1.16182	NA	NA	NA	NA	1.05944	1.08126	1.03492	1.03857	NA	NA	NA	NA	1.10875
C08	67_Bicte_72h	1.10686	1.10065	1.09951	1.14708	NA	NA	NA	NA	1.0253	1.1373	1.15973	1.13828	NA	NA	NA	NA	1.02376	1.01415	1.01692	0.984789	NA	NA	NA	NA	1.07953
C09	67_Bicte_72h	1.0903	1.0875	1.10473	1.16992	NA	NA	NA	NA	1.03757	1.06899	1.08183	1.09193	NA	NA	NA	NA	1.00815	0.984248	0.960063	0.957932	NA	NA	NA	NA	1.0536
C10	67_Bicte_72h	1.05826	1.04979	1.04863	1.11441	NA	NA	NA	NA	0.918017	0.973795	1.02679	1.05449	NA	NA	NA	NA	0.934677	0.940326	0.927608	0.915633	NA	NA	NA	NA	0.996868
C00	68_Bicte_144h	0.812728	0.916554	0.933631	0.913404	1.04283	1.13173	1.09161	1.15752	0.935609	0.945803	1.0157	1.00078	1.00946	1.03285	1.02029	1.03952	1.04805	1.00271	0.992376	0.996656	0.997013	0.981826	0.950387	1.03099	1
C01	68_Bicte_144h	1.11301	1.14806	1.1227	1.16109	NA	NA	NA	NA	1.03106	1.05075	1.05918	1.07828	NA	NA	NA	NA	1.01361	1.00054	0.973725	1.05059	NA	NA	NA	NA	1.06688
C02	68_Bicte_144h	1.11037	1.14113	1.12576	1.17095	NA	NA	NA	NA	1.04124	1.01643	1.06725	1.10418	NA	NA	NA	NA	0.985908	0.993244	0.99605	0.994449	NA	NA	NA	NA	1.06225
C03	68_Bicte_144h	1.11738	1.15172	1.14256	1.16766	NA	NA	NA	NA	1.04705	1.05222	1.08277	1.10289	NA	NA	NA	NA	0.998002	0.998168	1.00498	1.01556	NA	NA	NA	NA	1.07341
C04	68_Bicte_144h	1.10857	1.14929	1.13051	1.20088	NA	NA	NA	NA	1.04368	1.03054	1.07849	1.10596	NA	NA	NA	NA	1.0083	0.99693	1.00208	1.0117	NA	NA	NA	NA	1.07224
C05	68_Bicte_144h	1.13292	1.14905	1.14534	1.18004	NA	NA	NA	NA	1.07197	1.06109	1.08889	1.085	NA	NA	NA	NA	1.02131	0.986635	0.814161	1.03166	NA	NA	NA	NA	1.06401
C06	68_Bicte_144h	1.11331	1.11831	1.13561	1.15441	NA	NA	NA	NA	1.04118	1.01815	1.04871	1.0823	NA	NA	NA	NA	1.0443	0.987739	0.987771	1.02743	NA	NA	NA	NA	1.06327
C07	68_Bicte_144h	1.12859	1.13604	1.1303	1.20722	NA	NA	NA	NA	0.980409	0.964893	1.03868	1.02456	NA	NA	NA	NA	1.02777	0.986278	0.979759	0.994117	NA	NA	NA	NA	1.04988
C08	68_Bicte_144h	1.11888	1.118	1.11037	1.17031	NA	NA	NA	NA	0.943832	0.923017	0.998053	0.99886	NA	NA	NA	NA	0.954941	0.927322	0.93453	0.96204	NA	NA	NA	NA	1.01335
C09	68_Bicte_144h	1.06808	1.06481	1.07715	1.16563	NA	NA	NA	NA	0.87266	0.872055	0.961599	0.958216	NA	NA	NA	NA	0.914865	0.907204	0.911714	0.890844	NA	NA	NA	NA	0.972069
C10	68_Bicte_144h	1.03501	1.05216	1.04141	1.14871	NA	NA	NA	NA	0.874284	0.878776	0.932371	0.94065	NA	NA	NA	NA	0.880217	0.873016	0.884931	0.880536	NA	NA	NA	NA	0.951839

## Sheet: ePBMCs
Cytotoxicity assay of tested compounds on ePBMCs
	1st replicate						2nd replicate						3rd replicate						normalized mean
01_abacavir_1h	1.08764	1.00199	1.0425	1.0019	1.02548	0.999769	0.823302	0.908587	0.882789	0.872212	0.952909	0.971152	0.995743	0.967851	0.948108	1.00102	0.986394	0.999922	0.970515
02_abacavir_24h	0.937561	1.0501	1.14569	0.988867	1.0334	1.06825	0.995371	1.04294	1.08689	0.947667	1.0585	1.11678	1.09451	1.1169	1.07393	1.03173	1.16969	1.28336	1.06901
03_abacavir_72h	0.623259	1.33059	1.48313	0.528612	1.4192	1.79627	0.364112	0.806148	0.863951	0.395176	0.829357	0.917959	0.550623	0.786048	1.07766	0.510125	0.770249	0.885291	0.885432
04_abacavir_144h	0.205516	1.53203	2.35676	0.0960854	1.56005	3.50578	0.664347	2.33906	2.07453	0.370509	1.79996	2.28568	0.144441	0.624831	0.884176	0.0951041	0.600487	1.77679	1.27312
05_emtricitabine_1h	1.00217	1.02076	1.01124	1.04269	0.999306	1.01272	0.905789	0.816923	0.876857	0.963261	0.920395	0.882901	0.935572	0.939072	0.948682	1.02541	1.06375	0.996736	0.96468
06_emtricitabine_24h	1.05397	0.974831	1.12343	0.981607	1.15634	0.872217	0.976535	1.08846	1.01066	1.19308	1.15438	1.13466	1.31212	1.3011	1.04052	1.15987	1.29981	1.1969	1.1128
07_emtricitabine_72h	1.50126	1.60547	1.60698	1.99161	1.73334	1.76254	1.00197	1.09419	0.9199	0.906398	1.00065	0.997205	0.994548	0.903983	0.993992	0.920338	1.01947	0.964953	1.21771
08_emtricitabine_144h	3.88345	2.99867	2.79315	3.56317	2.38479	2.12589	1.91637	2.41252	2.48438	3.21255	3.12625	3.22219	4.51728	1.26524	0.880281	1.51582	1.07925	1.68915	2.50391
09_lamivudine_1h	0.988115	0.917726	0.990427	0.936318	1.024	0.951857	0.868687	1.20921	0.859229	1.00501	1.24055	0.90523	0.955943	1.1434	0.997415	1.07702	1.03643	0.959233	1.00366
10_lamivudine_24h	0.889884	1.20281	1.19845	0.809293	1.09802	1.04259	0.991208	1.07283	0.852327	1.04	1.16244	1.0933	1.15763	1.06454	1.07539	1.15858	1.18726	1.2806	1.07651
11_lamivudine_72h	1.58131	2.20255	1.54959	1.74291	1.52391	1.77563	0.516517	0.780379	0.927578	0.398617	0.754434	1.08501	0.65988	0.869159	0.927014	0.765465	0.867935	0.953827	1.10454
12_lamivudine_144h	4.35053	4.12767	5.11521	1.90436	2.04982	4.11032	1.17415	2.17488	2.23429	1.4142	2.07935	2.83883	0.625156	1.46324	1.03024	0.697539	0.657614	1.33665	2.188
13_tenofovir_1h	1.06266	0.966748	1.05295	1.09088	1.06294	1.15035	0.806066	0.929125	0.898626	0.84037	0.874171	0.915638	0.998981	1.03398	0.968896	0.808232	0.79298	0.84307	0.949815
14_tenofovir_24h	0.216844	0.765247	1.2471	0.225315	0.61544	1.28001	0.145637	0.752482	1.1077	0.148435	0.762515	1.08013	0.299333	0.890248	1.26347	0.317589	0.846243	1.22377	0.732639
15_tenofovir_72h	0.0735023	0.318174	1.27521	0.054875	0.317671	1.5078	0.0295632	0.441506	1.01883	0.0187086	0.340374	0.820532	0.0663106	0.376836	0.831776	0.0752114	0.432577	0.916222	0.495316
16_tenofovir_144h	0.0253559	0.232206	1.08096	0.0120107	0.0507117	0.780694	0.0184652	0.479695	1.61089	0.0248879	0.675186	1.39252	0.0318096	0.415797	1.24836	0.0282391	0.278821	1.0786	0.525846
17_zidovudine_1h	1.04398	1.06849	1.1546	1.03556	1.06257	1.01337	0.920563	0.793923	0.790621	0.939702	0.822855	0.75391	1.10057	1.01319	0.996004	0.856389	0.821237	0.882244	0.948321
18_zidovudine_24h	1.22241	1.3635	1.14835	1.07551	1.0455	1.06922	1.14019	1.14265	1.11576	1.09986	1.12449	1.12026	1.2254	1.3129	1.15892	1.22265	1.35699	1.29404	1.17992
19_zidovudine_72h	1.52291	1.4922	1.83806	1.09649	1.06276	1.25357	1.02845	1.11387	1.12781	0.973378	0.994735	0.745257	0.975078	0.982532	1.03026	0.982977	1.0652	1.01101	1.12759
20_zidovudine_144h	1.40391	1.22509	1.00356	0.792705	1.10765	1.15036	1.20827	1.1031	1.09828	1.53824	1.34355	1.44069	1.29381	0.993238	1.4759	1.05199	1.16072	1.21655	1.20042
21_atazanavir_1h	1.02742	1.01651	1.01411	1.01873	1.05212	1.07127	0.800358	1.24861	0.90176	0.827387	1.22841	0.838524	1.02776	1.05362	0.973963	0.85242	0.995952	0.899167	0.99156
22_atazanavir_24h	0.919167	1.26016	1.18224	0.612052	1.03848	1.11713	0.867273	1.03864	1.13937	0.83274	1.01857	1.11132	1.08667	1.08512	1.29197	0.998493	1.17597	1.20155	1.05427
23_atazanavir_72h	0.509481	1.03457	1.30341	0.332271	0.86491	1.04262	0.434976	0.886366	1.18376	0.398882	0.674835	1.04918	0.723632	0.83567	1.01246	0.861593	0.980975	1.03939	0.842721
24_atazanavir_144h	0.106762	0.70863	2.22865	0.102758	0.876779	1.36121	0.268549	1.12598	0.946143	0.419081	1.05854	1.39814	1.09451	1.12502	1.13216	0.753043	2.43051	1.03998	1.0098
25_fosamprenavir_1h	1.01771	1.01235	1.04019	1.01781	1.06377	1.05203	0.857439	0.864546	0.918772	0.942052	0.972495	1.00809	0.967747	1.03089	1.05315	0.904233	0.853151	0.900055	0.970915
26_fosamprenavir_24h	1.05397	1.12754	1.05542	0.955954	1.25387	0.973621	1.14619	1.0976	1.15377	1.12231	1.11228	1.05256	1.15152	1.14756	1.14532	1.23272	1.23755	1.17649	1.12201
27_fosamprenavir_72h	1.32203	1.43682	1.07333	1.50831	1.1564	0.863903	1.05289	1.13717	1.07804	0.942756	1.00488	0.971084	1.07443	0.998442	1.0514	0.993769	0.997886	0.981308	1.09138
28_fosamprenavir_144h	1.85098	1.67215	1.02491	1.79093	1.5734	1.16504	0.830936	0.792801	0.834147	0.93972	0.936108	0.965411	1.03414	1.26849	0.944874	0.715391	0.666703	0.741682	1.0971
29_ritonavir_1h	0.913842	0.982195	1.00541	1.00745	1.09541	1.10928	0.621338	0.826828	0.903047	0.863371	0.909651	0.904446	0.702985	0.900055	0.878431	0.830587	0.989371	0.988535	0.912901
30_ritonavir_24h	0.511859	1.26839	1.28896	0.407793	0.971442	1.00871	0.554978	0.947803	1.07297	0.577772	1.03236	1.02465	0.983337	1.06756	1.10295	0.94605	1.09821	1.1318	0.944311
31_ritonavir_72h	0.0362477	0.663534	1.37993	0.0226548	0.533143	1.13073	0.146933	0.817885	0.865539	0.128931	0.73096	0.884954	0.374166	0.64486	0.89575	0.25534	0.535714	0.73231	0.598865
32_ritonavir_144h	0.0106762	0.141459	1.14902	0.00934164	0.248221	0.798043	0.0240851	1.17174	1.17294	0.0481702	0.867465	1.15488	0.135353	0.398269	0.903652	0.0321342	0.528104	0.745253	0.529934
33_saquinavir_1h	1.01781	1.00772	1.10789	1.04768	1.11011	1.12168	0.907244	0.848485	0.827164	0.892135	0.852738	0.848205	1.34183	0.857747	0.916978	1.08109	0.815022	1.1176	0.984396
34_saquinavir_24h	1.12851	1.22023	1.15416	0.940465	1.08446	1.09995	0.671065	1.16039	1.19417	0.850757	1.06928	1.09221	0.960775	1.27216	1.26837	0.711991	1.27819	1.231	1.07712
35_saquinavir_72h	0.56637	1.05823	1.2143	0.464172	1.22135	1.37238	0.616149	0.857597	0.982115	0.58641	0.88716	1.04001	0.578772	0.882844	0.941144	0.425122	0.742768	0.828772	0.848092
36_saquinavir_144h	0.13879	1.0129	0.728648	0.142794	1.41726	1.63212	0.757476	1.17535	1.58239	0.462033	0.979059	1.04891	0.112956	1.1841	1.28147	0.271031	0.757587	0.763105	0.858221
37_tipranavir_1h	1.00782	1.0006	1.07071	1.09809	1.0758	1.08496	1.08103	1.37052	1.39577	0.230378	0.415345	0.508123	1.0916	1.38629	1.17436	0.710722	1.22661	1.02861	0.99763
38_tipranavir_24h	1.01573	1.52904	1.29768	0.988383	1.25315	1.18296	0.881531	1.09054	1.07628	0.903995	1.11612	1.12687	1.14864	1.22458	1.31019	0.847265	0.829267	0.924529	1.09704
39_tipranavir_72h	0.367511	1.09549	1.19215	0.388656	1.11059	1.41467	0.997757	1.95424	1.91117	0.60655	1.22387	1.47241	0.397614	1.41233	1.45368	0.3833	1.1499	1.40915	1.10783
40_tipranavir_144h	0.200178	1.1677	0.838078	0.0600534	1.20374	1.44929	0.422764	1.41463	0.796748	0.292683	1.5122	6.97561	0.356643	2.8007	1.8042	1.05944	0.965035	1.47902	1.37771
41_darunavir_1h	1.02641	0.977848	0.9809	1.13564	1.08153	1.2421	1.5457	1.60756	1.49383	0.394794	0.417694	0.540419	1.15459	1.4859	1.95858	0.653591	0.351577	0.395768	1.02469
42_darunavir_24h	1.18683	1.14182	1.1394	1.1486	1.27832	1.07696	0.962399	0.974705	1.0751	0.917277	1.00381	1.06671	1.07357	1.09727	1.25422	0.834973	0.837827	0.90214	1.054
43_darunavir_72h	1.61051	1.48767	1.18006	1.13727	1.13979	0.96006	0.873934	0.973531	0.975325	0.82279	1.19515	1.15926	0.796024	1.02584	1.03618	0.793638	0.883499	1.46481	1.08419
44_darunavir_144h	1.76157	2.53692	0.733986	1.55872	1.61877	1.48665	0.552846	0.634146	0.861789	1.17073	1.18699	1.5935	0.629371	1.14336	1.65734	0.409091	1.04895	1.11189	1.20537
45_raltegravir_1h	1.05638	1.01919	1.13583	0.827545	0.780003	0.85594	1.12546	1.05755	0.998238	1.08965	1.19632	1.13466	1.37432	1.35381	1.33331	1.50177	1.50763	1.35699	1.15026
46_raltegravir_24h	1.00581	1.05784	1.05615	0.86544	1.25266	1.3122	0.871765	1.06768	0.975291	0.870202	1.05538	1.02881	0.876678	1.02111	0.675398	0.935943	0.931114	0.800293	0.981098
47_raltegravir_72h	0.492868	1.06125	1.097	0.33076	0.883538	1.08844	0.517721	1.62405	1.7048	0.577838	1.57649	1.98744	0.548708	1.66362	1.83062	0.441352	1.19364	1.11173	1.09621
48_raltegravir_144h	0.0787367	0.609875	0.677936	0.20952	0.800712	0.939502	0.325203	2.47154	1.44715	0.373984	1.72358	4.58537	0.461538	1.73077	1.25874	0.136364	3.44056	0.744755	1.2231
49_bictegravir_1h	1.25163	1.17995	1.08061	0.767424	0.893401	1.01161	0.766295	0.850851	1.03445	0.843805	0.878646	1.08554	1.04619	0.99589	1.03691	1.05034	1.10966	1.27862	1.00899
50_bictegravir_24h	0.515005	1.01355	0.914811	0.763553	1.39037	1.08398	0.875671	1.06241	1.17453	0.695185	0.968259	0.990722	0.648619	1.06984	1.01211	0.783172	0.980501	0.910481	0.936265
51_bictegravir_72h	0.341836	0.946468	1.26061	0.331767	1.19768	0.982212	0.944818	1.37371	1.62494	0.924181	1.7389	1.70301	0.811928	1.22227	1.28429	0.768986	1.08867	1.5666	1.11738
52_bictegravir_144h	0.0253559	0.827402	1.11966	0.0440391	0.967527	0.811388	1.07317	1.18699	3.5935	0.97561	1.77236	3.12195	0.608392	1.1014	1.05944	0.734266	1.54196	3.29371	1.32545

## Sheet: combination
Cytotoxicity assay of tested combination treatment on ED cells
	1st replicate				2nd replicate				3rd replicate				normalized mean
01_zidovudine_1h	1.0065	1.03086	1.05203	1.00465	1.03182	1.05949	1.05744	1.00613	1.00439	0.994472	0.95303	1.04415	1.02041
02_zidovudine_24h	1.1188	1.03451	1.007	0.975936	1.0846	1.12866	1.08067	1.0508	0.991609	1.01701	0.976043	1.01534	1.04008
03_zidovudine_72h	1.07881	1.01498	1.00626	0.950927	1.01499	1.03214	0.967369	1.06852	1.01663	1.07846	1.07236	1.01425	1.02631
04_zidovudine_144h	1.04729	1.05372	1.01213	0.941442	1.02419	1.09553	1.06543	1.00531	1.03074	1.0388	1.06874	1.002	1.03211
05_lamivuidne_1h	1.03655	1.06017	1.03038	1.00266	1.05221	1.06471	1.05803	1.03471	1.01002	0.989744	0.956889	1.06628	1.0302
06_lamivudine_24h	1.19498	1.13478	1.14581	1.04963	1.22564	1.28214	1.18688	1.13731	1.0822	1.06872	1.02697	1.07443	1.13412
07_lamivudine_72h	1.23288	1.16593	1.16218	1.09195	1.15168	1.17207	1.13966	1.24195	1.1515	1.14854	1.15429	1.13745	1.16251
08_lamivudine_144h	1.19677	1.21342	1.16101	1.04925	1.22755	1.22397	1.1741	1.09132	1.15884	1.2161	1.12502	1.07078	1.15901
09_zidovudine-lamivudine_1h	1.02567	1.05243	1.06308	1.02751	1.09054	1.11731	1.1098	1.16419	1.0069	0.983826	0.950116	1.1202	1.0593
10_zidovudine-lamivudine_24h	1.14869	1.10329	1.07296	1.05789	1.19303	1.23923	1.15859	1.15387	0.985569	0.990638	0.985259	1.05255	1.09513
11_zidovudine-lamivudine_72h	1.13251	1.04263	1.03766	0.996818	0.963562	1.02084	0.990901	1.15216	1.07671	1.15036	1.18343	1.01972	1.06394
12_zidovudine-lamivudine_144h	1.12573	1.11749	1.0785	0.970623	1.12241	1.06168	1.06564	1.03167	1.12786	1.08018	1.12527	1.0372	1.07869
13_bictegravir_1h	1.02644	1.04902	1.03557	0.988227	1.06673	1.09389	1.09809	1.0691	1.04361	1.02722	0.971004	0.970881	1.03665
14_bictegravir_24h	1.08364	1.05502	1.07217	1.03502	1.17611	1.14345	1.09388	1.13772	1.04514	0.968904	1.03338	1.04195	1.07387
15_bictegravir_72h	1.09472	1.05478	1.01157	0.949694	1.03077	1.03797	1.03196	1.10333	1.05599	1.09856	1.05267	0.953608	1.03964
16_bictegravir_144h	1.05648	1.0742	1.01112	0.960887	1.11905	1.11503	1.01748	0.983584	1.0872	1.15718	1.15293	1.04548	1.06505
17_emtricitabine_1h	1.02089	1.01279	0.980682	0.955412	1.0667	1.09503	1.07602	1.04904	1.02973	1.06371	0.994725	1.0881	1.03607
18_emtricitabine_24h	1.16064	1.13575	1.11157	1.06895	1.1894	1.24426	1.14974	1.15665	1.05306	1.04714	1.04422	1.06017	1.11846
19_emtricitabine_72h	1.21762	1.18045	1.14772	1.07475	1.13908	1.14922	1.17583	1.23565	1.13972	1.18907	1.16754	1.04003	1.15472
20_emtricitabine_144h	1.15691	1.16869	1.10555	1.0385	1.15283	1.19525	1.13573	1.10171	1.22535	1.148	1.1272	1.10376	1.13829
21_tenofovir_1h	1.0865	1.05131	1.0272	1.009	1.08441	1.08882	1.06336	1.11387	1.06646	1.07834	0.987862	0.960153	1.05144
22_tenofovir_24h	1.01181	0.97091	0.948273	0.894375	1.02713	1.05756	1.03537	1.0489	0.985993	0.995492	0.992741	1.02428	0.999403
23_tenofovir_72h	0.918869	0.865278	0.859405	0.801695	0.937344	0.95689	0.882546	0.972158	1.05605	1.06762	1.08077	0.948576	0.9456
24_tenofovir_144h	0.95088	0.950917	0.877126	0.93641	0.946616	0.884342	0.889011	0.855329	1.08197	1.08771	1.06282	1.01345	0.961381
25_bictegravir-emtricitabine-tenofovir_1h	2.01962	2.03997	1.91732	1.8233	0.98348	0.987065	0.982478	1.04049	0.924303	0.905973	0.891177	0.909499	1.28539
26_bictegravir-emtricitabine-tenofovir_24h	0.990041	1.04736	1.01681	0.948304	1.04223	1.07842	1.05917	1.24267	0.944963	0.928359	0.969792	0.964335	1.01937
27_bictegravir-emtricitabine-tenofovir_72h	0.969122	1.02124	0.923118	0.937625	0.956806	0.896697	0.960889	1.12005	1.05501	1.106	1.07705	1.06615	1.00748
28_bictegravir-emtricitabine-tenofovir_144h	0.869856	0.949123	0.924042	0.849131	1.12324	0.984743	0.968675	0.979928	1.05037	0.982168	0.994041	1.10351	0.981569
29_darunavir_1h	0.990356	1.03902	1.01531	1.00312	1.03752	1.06676	1.03445	1.09614	1.08166	1.03623	0.986556	0.959906	1.02892
30_darunavir_24h	1.09891	1.10491	1.01173	0.967018	1.0574	1.11577	1.09647	1.07384	0.992357	1.00291	0.925949	1.01975	1.03892
31_darunavir_72h	1.07036	1.02751	1.00454	0.9588	1.05272	1.01995	1.03209	1.12557	1.05374	1.07352	1.13489	1.04462	1.04986
32_darunavir_144h	1.04091	1.04308	1.00263	0.971483	0.998694	1.04218	0.99791	0.946905	1.05617	1.07286	1.07829	1.08131	1.0277
33_darunavir-emtricitabine-tenofovir_1h	0.824343	0.772382	1.00804	1.32056	0.927129	0.987407	0.965555	1.12071	0.974604	1.00772	0.891025	0.905215	0.975392
34_darunavir-emtricitabine-tenofovir_24h	0.847669	0.74244	0.556663	0.57841	0.971515	0.976493	0.966127	1.10249	0.960561	1.00491	0.991553	0.993338	0.891015
35_darunavir-emtricitabine-tenofovir_72h	0.897832	0.919682	0.912507	0.894619	0.905761	1.09462	0.957837	1.1319	1.04067	1.05721	1.02061	1.03274	0.988833
36_darunavir-emtricitabine-tenofovir_144h	0.956881	0.989544	0.979756	0.869592	1.08231	1.06165	1.02916	1.01152	1.02377	1.00621	1.03041	0.969537	1.00086
